# Supplementary material for: 1-(o-Tol­yl)thio­urea
Source: Acta Crystallogr Sect E Struct Rep Online. 2008 Aug 6;64(Pt 9):o1670–1. doi: 10.1107/S1600536808024161 (PMC2960674; doi:10.1107/S1600536808024161)
Supplement: Supplementary file 1 [file e-64-o1670-sup1.cif]

##############################################################################
###                                                                        ###
###        Electronic paper (Acta Crystallographica Section E)             ###
###                                                                        ###
##############################################################################
#                                                                            #
# This CIF contains the data in a paper accepted for publication in Acta     #
# Crystallographica Section E. It conforms to the requirements of Notes      #
# for Authors for Section E, and has been peer reviewed under the auspices   #
# of the IUCr Commission on Journals.                                        #
#                                                                            #
# Full details of the Crystallographic Information File format               #
# are given in the paper "The Crystallographic Information File (CIF):       #
# a New Standard Archive File for Crystallography" by S. R. Hall, F. H.      #
# Allen and I. D. Brown [Acta Cryst. (1991), A47, 655-685].                  #
#                                                                            #
# The current version of the core CIF dictionary is obtainable from          #
# ftp://ftp.iucr.org/pub/cif_core.dic. The current version number is 2.4.    #
#                                                                            #
# Software is freely available for graphical display of the structure(s) in  #
# this CIF.  For information consult the CIF home page http://www.iucr.org/  #
# cif/home.html                                                              #
#                                                                            #
# This file may be used for bona fide research purposes within the           #
# scientific community so long as proper attribution is given to the journal # 
# article from which it was obtained.                                        #
#                                                                            #
##############################################################################
                                             
data_global
_audit_creation_method     'WinGX routine CIF_UPDATE'
_audit_conform_dict_name     cif_core.dic
_audit_conform_dict_version     2.3
_journal_date_recd_electronic     2008-07-10
_journal_date_accepted     2008-07-29
_journal_name_full     'Acta Crystallographica, Section E'
_journal_year     2008
_journal_volume     64
_journal_issue      9
_journal_page_first     o1670
_journal_page_last     o1671
_journal_paper_category     QO
_journal_coeditor_code     FB2105
_publ_contact_author_name     'Duque, J.'
_publ_contact_author_address
;
Department of Structure Analysis
Institute of Materials
Zapata & G
University of Havana
Cuba
;
_publ_contact_author_email     duque@imre.co.uh.cu
_publ_contact_author_fax     '(537) 7076660'
_publ_contact_author_phone     '(537) 70570744'
_publ_section_title
;
1-(<i>o</i>-Tolyl)thiourea
;
loop_
    _publ_author_name
    _publ_author_address
    'Corr\^ea, Rodrigo S.'
;
Grupo de Cristalograf\'ia
Instituto de F\'isica de S\~ao Carlos
Universidade de S\~ao Paulo,
S\~ao Carlos,
Brazil
;
    'Ribeiro, Leandro'
;
Grupo de Cristalograf\'ia
Instituto de F\'isica de S\~ao Carlos
Universidade de S\~ao Paulo,
S\~ao Carlos,
Brazil
;
    'Ellena, Javier'
;
Grupo de Cristalograf\'ia
Instituto de F\'isica de S\~ao Carlos
Universidade de S\~ao Paulo,
S\~ao Carlos,
Brazil
;
    'Est\'evez-Hern\'andez, Osvaldo'
;
Department of Structure Analysis
Institute of Materials
Zapata & G
University of Havana
Cuba
;
    'Duque, Julio'
;
Department of Structure Analysis
Institute of Materials
Zapata & G
University of Havana
Cuba
;
data_I
_audit_creation_method     'WinGX routine CIF_UPDATE'
_chemical_name_systematic
;
1-(<i>o</i>-Tolyl)thiourea
;
_chemical_formula_moiety     'C8 H10 N2 S'
_chemical_formula_sum     'C8 H10 N2 S'
_chemical_formula_iupac     'C8 H10 N2 S'
_chemical_formula_weight     166.25
_symmetry_cell_setting     monoclinic
_symmetry_space_group_name_H-M     'C 2/c'
_symmetry_space_group_name_hall     '-C 2yc'
loop_
    _symmetry_equiv_pos_as_xyz
    'x, y, z'
    '-x, y, -z+1/2'
    'x+1/2, y+1/2, z'
    '-x+1/2, y+1/2, -z+1/2'
    '-x, -y, -z'
    'x, -y, z-1/2'
    '-x+1/2, -y+1/2, -z'
    'x+1/2, -y+1/2, z-1/2'
_cell_length_a     15.1323(3)
_cell_length_b     7.7965(2)
_cell_length_c     15.3222(4)
_cell_angle_alpha     90
_cell_angle_beta     90.828(2)
_cell_angle_gamma     90
_cell_volume     1807.61(8)
_cell_formula_units_Z     8
_cell_measurement_reflns_used     15611
_cell_measurement_theta_min     2.91
_cell_measurement_theta_max     26.733
_cell_measurement_temperature     294
_exptl_crystal_description     prism
_exptl_crystal_colour     colourless
_exptl_crystal_size_max     0.311
_exptl_crystal_size_mid     0.223
_exptl_crystal_size_min     0.095
_exptl_crystal_density_diffrn     1.222
_exptl_crystal_density_method     'not measured'
_exptl_crystal_F_000     704
_exptl_absorpt_coefficient_mu     0.296
_exptl_absorpt_correction_type     gaussian
_exptl_absorpt_process_details     '(Coppens <i>et al.</i>,  1965)'
_exptl_absorpt_correction_T_min     0.973
_exptl_absorpt_correction_T_max     0.991
_diffrn_radiation_type     MoK\a
_diffrn_radiation_wavelength     0.71073
_diffrn_radiation_source     'fine-focus sealed tube Enraf Nonius FR590'
_diffrn_radiation_monochromator     'horizontally mounted graphite crystal'
_diffrn_measurement_device_type     'Nonius KappaCCD'
_diffrn_measurement_device     '95mm CCD camera on \k-goniostat'
_diffrn_measurement_method     '\f scans and \w scans winth \k offsets'
_diffrn_reflns_number     6748
_diffrn_reflns_av_R_equivalents     0.0307
_diffrn_reflns_theta_min     3.76
_diffrn_reflns_theta_max     26.77
_diffrn_reflns_theta_full     26.77
_diffrn_measured_fraction_theta_max     0.993
_diffrn_measured_fraction_theta_full     0.993
_diffrn_reflns_limit_h_min     -19
_diffrn_reflns_limit_h_max     18
_diffrn_reflns_limit_k_min     -9
_diffrn_reflns_limit_k_max     9
_diffrn_reflns_limit_l_min     -19
_diffrn_reflns_limit_l_max     19
_reflns_number_total     1914
_reflns_number_gt     1438
_reflns_threshold_expression     I>2\s(I)
_refine_ls_structure_factor_coef     Fsqd
_refine_ls_matrix_type     full
_refine_ls_R_factor_gt     0.0457
_refine_ls_wR_factor_ref     0.1401
_refine_ls_goodness_of_fit_ref     1.028
_refine_ls_restrained_S_all     1.028
_refine_ls_number_reflns     1914
_refine_ls_number_parameters     101
_refine_ls_number_restraints     0
_refine_ls_number_constraints     40
_refine_ls_hydrogen_treatment     constr
_refine_ls_weighting_scheme     calc
_refine_ls_weighting_details
         'calc w=1/[\s^2^(Fo^2^)+(0.0896P)^2^+0.2205P] where P=(Fo^2^+2Fc^2^)/3'
_atom_sites_solution_hydrogens     difmap
_atom_sites_solution_primary     direct
_atom_sites_solution_secondary     difmap
_refine_ls_shift/su_max     0
_refine_diff_density_max     0.189
_refine_diff_density_min     -0.207
_refine_ls_extinction_method     none
loop_
    _atom_type_symbol
    _atom_type_description
    _atom_type_scat_dispersion_real
    _atom_type_scat_dispersion_imag
    _atom_type_scat_source
    C C 0.0033 0.0016 'International Tables Vol C Tables 4.2.6.8 and 6.1.1.4'
    H H 0 0 'International Tables Vol C Tables 4.2.6.8 and 6.1.1.4'
    N N 0.0061 0.0033 'International Tables Vol C Tables 4.2.6.8 and 6.1.1.4'
    S S 0.1246 0.1234 'International Tables Vol C Tables 4.2.6.8 and 6.1.1.4'
_computing_data_collection     'COLLECT (Nonius, 2000)'
_computing_cell_refinement     'SCALEPACK (Otwinowski & Minor, 1997)'
_computing_data_reduction     'DENZO (Otwinowski & Minor, 1997) and SCALEPACK'
_computing_structure_solution     'SHELXS97 (Sheldrick, 2008)'
_computing_structure_refinement     'SHELXL97 (Sheldrick, 2008)'
_computing_molecular_graphics
'ORTEP-3 for Windows (Farrugia, 1997) and Mercury (Macrae <i>et al.</i>,  2006)'
_computing_publication_material     'WinGX (Farrugia, 1999)'
loop_
    _atom_site_type_symbol
    _atom_site_label
    _atom_site_fract_x
    _atom_site_fract_y
    _atom_site_fract_z
    _atom_site_U_iso_or_equiv
    _atom_site_adp_type
    _atom_site_calc_flag
    _atom_site_refinement_flags
    _atom_site_occupancy
    _atom_site_disorder_assembly
    _atom_site_disorder_group
    C C1 0.11314(11) 0.8287(2) 0.06714(12) 0.0577(5) Uani d . 1 . .
    C C2 0.15409(11) 0.6359(3) 0.18736(12) 0.0611(5) Uani d . 1 . .
    C C3 0.12742(14) 0.4692(3) 0.18788(14) 0.0740(6) Uani d . 1 . .
    C C4 0.11722(18) 0.3923(3) 0.27051(17) 0.0886(7) Uani d . 1 . .
    H H4 0.0995 0.2783 0.2737 0.106 Uiso calc R 1 . .
    C C5 0.13277(17) 0.4810(4) 0.34545(15) 0.0887(7) Uani d . 1 . .
    H H5 0.1256 0.4269 0.399 0.106 Uiso calc R 1 . .
    C C6 0.15879(16) 0.6486(4) 0.34321(15) 0.0884(7) Uani d . 1 . .
    H H6 0.1691 0.7089 0.3947 0.106 Uiso calc R 1 . .
    C C7 0.16938(15) 0.7262(3) 0.26419(14) 0.0769(6) Uani d . 1 . .
    H H7 0.187 0.8404 0.2618 0.092 Uiso calc R 1 . .
    C C8 0.1108(2) 0.3713(4) 0.10584(18) 0.1082(9) Uani d . 1 . .
    H H8A 0.0882 0.2598 0.1197 0.162 Uiso calc R 1 . .
    H H8B 0.1651 0.3594 0.0748 0.162 Uiso calc R 1 . .
    H H8C 0.0685 0.4317 0.0701 0.162 Uiso calc R 1 . .
    N N1 0.16917(10) 0.7203(2) 0.10564(10) 0.0665(5) Uani d . 1 . .
    H H1 0.218 0.6992 0.0797 0.08 Uiso calc R 1 . .
    N N2 0.03568(11) 0.8514(3) 0.10408(12) 0.0897(7) Uani d . 1 . .
    H H2A 0.0232 0.797 0.1512 0.108 Uiso calc R 1 . .
    H H2B -0.0023 0.9205 0.081 0.108 Uiso calc R 1 . .
    S S1 0.14045(3) 0.93276(6) -0.02514(3) 0.0663(2) Uani d . 1 . .
loop_
    _atom_site_aniso_label
    _atom_site_aniso_U_11
    _atom_site_aniso_U_22
    _atom_site_aniso_U_33
    _atom_site_aniso_U_12
    _atom_site_aniso_U_13
    _atom_site_aniso_U_23
    C1 0.0496(9) 0.0631(10) 0.0607(10) 0.0091(8) 0.0069(8) 0.0058(8)
    C2 0.0486(9) 0.0738(12) 0.0610(11) 0.0136(8) 0.0074(8) 0.0143(9)
    C3 0.0718(13) 0.0793(14) 0.0711(13) 0.0099(11) 0.0082(10) 0.0043(10)
    C4 0.0938(16) 0.0817(14) 0.0906(17) 0.0062(12) 0.0181(14) 0.0225(13)
    C5 0.0963(16) 0.1078(18) 0.0624(13) 0.0242(15) 0.0148(11) 0.0210(13)
    C6 0.0920(16) 0.1113(19) 0.0619(13) 0.0199(14) 0.0023(11) 0.0010(13)
    C7 0.0741(13) 0.0871(14) 0.0696(13) 0.0052(11) 0.0053(10) 0.0012(11)
    C8 0.130(2) 0.1022(18) 0.0930(18) -0.0140(18) 0.0182(17) -0.0160(16)
    N1 0.0539(8) 0.0834(11) 0.0626(9) 0.0202(7) 0.0146(7) 0.0205(8)
    N2 0.0616(10) 0.1243(16) 0.0838(12) 0.0374(10) 0.0250(9) 0.0451(12)
    S1 0.0622(4) 0.0697(4) 0.0673(4) 0.0189(2) 0.0158(2) 0.0183(2)
_geom_special_details
;
All e.s.d.'s (except the e.s.d. in the dihedral angle between two l.s. planes)
are estimated using the full covariance matrix. The cell e.s.d.'s are taken
into account individually in the estimation of e.s.d.'s in distances, angles
and torsion angles; correlations between e.s.d.'s in cell parameters are only
used when they are defined by crystal symmetry. An approximate (isotropic)
treatment of cell e.s.d.'s is used for estimating e.s.d.'s involving l.s.
planes.
;
loop_
    _geom_bond_atom_site_label_1
    _geom_bond_atom_site_label_2
    _geom_bond_site_symmetry_2
    _geom_bond_distance
    _geom_bond_publ_flag
    C1 N2 . 1.321(2) y
    C1 N1 . 1.329(2) y
    C1 S1 . 1.6868(18) y
    C2 C3 . 1.361(3) ?
    C2 C7 . 1.388(3) ?
    C2 N1 . 1.435(2) y
    C3 C4 . 1.411(3) ?
    C3 C8 . 1.489(3) ?
    C4 C5 . 1.358(4) ?
    C4 H4 . 0.93 ?
    C5 C6 . 1.365(4) ?
    C5 H5 . 0.93 ?
    C6 C7 . 1.365(3) ?
    C6 H6 . 0.93 ?
    C7 H7 . 0.93 ?
    C8 H8A . 0.96 ?
    C8 H8B . 0.96 ?
    C8 H8C . 0.96 ?
    N1 H1 . 0.86 ?
    N2 H2A . 0.86 ?
    N2 H2B . 0.86 ?
loop_
    _geom_angle_atom_site_label_1
    _geom_angle_atom_site_label_2
    _geom_angle_atom_site_label_3
    _geom_angle_site_symmetry_1
    _geom_angle_site_symmetry_3
    _geom_angle
    _geom_angle_publ_flag
    N2 C1 N1 . . 117.34(16) y
    N2 C1 S1 . . 121.63(14) y
    N1 C1 S1 . . 121.03(13) y
    C3 C2 C7 . . 121.68(19) ?
    C3 C2 N1 . . 119.57(19) ?
    C7 C2 N1 . . 118.73(19) ?
    C2 C3 C4 . . 116.6(2) ?
    C2 C3 C8 . . 122.1(2) ?
    C4 C3 C8 . . 121.4(2) ?
    C5 C4 C3 . . 121.5(2) ?
    C5 C4 H4 . . 119.3 ?
    C3 C4 H4 . . 119.3 ?
    C4 C5 C6 . . 120.9(2) ?
    C4 C5 H5 . . 119.6 ?
    C6 C5 H5 . . 119.6 ?
    C7 C6 C5 . . 119.0(2) ?
    C7 C6 H6 . . 120.5 ?
    C5 C6 H6 . . 120.5 ?
    C6 C7 C2 . . 120.5(2) ?
    C6 C7 H7 . . 119.8 ?
    C2 C7 H7 . . 119.8 ?
    C3 C8 H8A . . 109.5 ?
    C3 C8 H8B . . 109.5 ?
    H8A C8 H8B . . 109.5 ?
    C3 C8 H8C . . 109.5 ?
    H8A C8 H8C . . 109.5 ?
    H8B C8 H8C . . 109.5 ?
    C1 N1 C2 . . 124.75(15) ?
    C1 N1 H1 . . 117.6 ?
    C2 N1 H1 . . 117.6 ?
    C1 N2 H2A . . 120 ?
    C1 N2 H2B . . 120 ?
    H2A N2 H2B . . 120 ?
loop_
    _geom_torsion_atom_site_label_1
    _geom_torsion_atom_site_label_2
    _geom_torsion_atom_site_label_3
    _geom_torsion_atom_site_label_4
    _geom_torsion_site_symmetry_1
    _geom_torsion_site_symmetry_2
    _geom_torsion_site_symmetry_3
    _geom_torsion_site_symmetry_4
    _geom_torsion
    _geom_torsion_publ_flag
    C7 C2 C3 C4 . . . . -0.8(3) ?
    N1 C2 C3 C4 . . . . 177.56(18) ?
    C7 C2 C3 C8 . . . . 180.0(2) ?
    N1 C2 C3 C8 . . . . -1.7(3) ?
    C2 C3 C4 C5 . . . . 0.4(3) ?
    C8 C3 C4 C5 . . . . 179.6(3) ?
    C3 C4 C5 C6 . . . . 0.1(4) ?
    C4 C5 C6 C7 . . . . -0.2(4) ?
    C5 C6 C7 C2 . . . . -0.1(3) ?
    C3 C2 C7 C6 . . . . 0.7(3) ?
    N1 C2 C7 C6 . . . . -177.68(18) ?
    N2 C1 N1 C2 . . . . -4.6(3) ?
    S1 C1 N1 C2 . . . . 175.28(16) ?
    C3 C2 N1 C1 . . . . 101.4(2) ?
    C7 C2 N1 C1 . . . . -80.2(3) ?
loop_
    _geom_hbond_atom_site_label_D
    _geom_hbond_atom_site_label_H
    _geom_hbond_atom_site_label_A
    _geom_hbond_site_symmetry_A
    _geom_hbond_distance_DH
    _geom_hbond_distance_HA
    _geom_hbond_distance_DA
    _geom_hbond_angle_DHA
    _geom_hbond_publ_flag
    N1 H1 S1 7_565 0.86 2.53 3.368(2) 165 y
    N2 H2B S1 5_575 0.86 2.52 3.362(2) 166 y
