# Supplementary material for: 1-(o-Tol­yl)thio­urea
Source: Acta Crystallogr Sect E Struct Rep Online. 2008 Aug 6;64(Pt 9):o1670–1. doi: 10.1107/S1600536808024161 (PMC2960674; doi:10.1107/S1600536808024161)
Supplement: Supplementary file 2 [file e-64-o1670-Isup2.hkl]

#
# h,k,l, Fc-squared, Fo-squared, sigma(Fo-squared) and status flag
#
data_I
_shelx_title ' 2g_prism in C 2/c'
_shelx_refln_list_code          4
_shelx_F_calc_maximum      131.80
_exptl_crystal_F_000       704.00
_reflns_d_resolution_high  0.7891
 
loop_
 _symmetry_equiv_pos_as_xyz
 'x, y, z'
 '-x, y, -z+1/2'
 'x+1/2, y+1/2, z'
 '-x+1/2, y+1/2, -z+1/2'
 '-x, -y, -z'
 'x, -y, z-1/2'
 '-x+1/2, -y+1/2, -z'
 'x+1/2, -y+1/2, z-1/2'
 
_cell_length_a    15.1320
_cell_length_b     7.7970
_cell_length_c    15.3220
_cell_angle_alpha  90.000
_cell_angle_beta   90.828
_cell_angle_gamma  90.000
 
_shelx_F_squared_multiplier     1.000
 
loop_
 _refln_index_h
 _refln_index_k
 _refln_index_l
 _refln_F_squared_calc
 _refln_F_squared_meas
 _refln_F_squared_sigma
 _refln_observed_status
   6   0   0    17028.18    16540.79    252.81 o
   8   0   0     5534.47     6088.50     49.63 o
  10   0   0     3106.50     3337.53     29.71 o
  12   0   0      238.66      256.77      8.95 o
  14   0   0       25.98       27.95      1.67 o
  16   0   0       20.15        8.85      5.14 o
  18   0   0        3.92       -7.15      7.15 o
   3   1   0     6027.49     5341.53     35.90 o
   5   1   0     1121.97     1160.21      9.39 o
   7   1   0        3.41        0.74      0.79 o
   9   1   0       79.55       81.61      2.15 o
  11   1   0      407.19      411.14      5.99 o
  13   1   0        6.00        7.21      2.26 o
  15   1   0       56.70       67.72      8.68 o
  17   1   0       59.16       67.73      6.94 o
  19   1   0       10.45       12.99     11.18 o
   0   2   0        1.54        1.57      3.05 o
   2   2   0      259.72      193.09      4.70 o
   4   2   0     3642.82     3526.42     23.25 o
   6   2   0      222.67      240.80      3.63 o
   8   2   0     3157.26     3267.05     23.55 o
  10   2   0      513.36      498.55      6.09 o
  12   2   0      644.96      693.66      7.71 o
  14   2   0      700.23      798.84     20.18 o
  16   2   0       23.32       22.31      7.60 o
  18   2   0      123.18      101.62     12.79 o
   1   3   0        1.78        1.11      1.27 o
   3   3   0     5180.42     4856.03     50.49 o
   5   3   0      427.10      387.45      6.46 o
   7   3   0      375.55      354.94      4.82 o
   9   3   0     1174.38     1253.35     13.39 o
  11   3   0       60.00       65.31      2.27 o
  13   3   0      708.92      797.88     10.89 o
  15   3   0       21.53       12.63      3.68 o
  17   3   0       26.35       11.44      7.40 o
   0   4   0      850.55      852.48     18.26 o
   2   4   0      497.09      486.16      7.19 o
   4   4   0      250.66      248.82      3.76 o
   6   4   0      188.14      174.42      3.85 o
   8   4   0      310.12      310.47      4.99 o
  10   4   0        5.49        5.00      1.67 o
  12   4   0      179.65      186.04      5.99 o
  14   4   0        0.01       -1.95      4.89 o
  16   4   0        1.36        9.60      9.01 o
   1   5   0      127.05      130.19      7.94 o
   3   5   0      728.09      679.55      9.18 o
   5   5   0       52.45       58.21      2.07 o
   7   5   0      272.17      263.40      6.81 o
   9   5   0      153.38      155.48      4.35 o
  11   5   0      120.31      122.24      4.17 o
  13   5   0       11.95       12.86      3.35 o
  15   5   0       31.03       47.37      6.47 o
   0   6   0      119.14      139.82      6.87 o
   2   6   0       41.93       46.19      3.05 o
   4   6   0      176.17      187.83      4.23 o
   6   6   0       37.26       44.21      3.71 o
   8   6   0       28.84       23.77      2.34 o
  10   6   0       38.17       38.08      3.49 o
  12   6   0        8.27        4.42      5.33 o
  14   6   0       49.25       49.16      6.53 o
   1   7   0      151.12      128.98      5.70 o
   3   7   0      333.88      327.47      7.17 o
   5   7   0       92.54       83.92      4.85 o
   7   7   0      329.08      328.15     14.64 o
   9   7   0        2.86        5.13      4.19 o
  11   7   0      136.95      133.99      9.98 o
  13   7   0       39.45       31.53      7.25 o
   0   8   0       52.78       59.66      8.67 o
   2   8   0        1.12        2.08      3.84 o
   4   8   0       53.88       59.00      6.60 o
   6   8   0       10.89       12.37      3.38 o
   8   8   0       44.78       44.82      6.48 o
  10   8   0       12.28       21.63     12.64 o
   1   9   0       77.90       89.26      8.78 o
   3   9   0      113.58      119.56      7.80 o
   5   9   0        4.74        1.66      8.88 o
   7   9   0       63.36       64.45     13.68 o
 -19   1   1       11.01       27.47     15.80 o
 -17   1   1        0.41        1.34      5.57 o
 -15   1   1      163.96      155.01     11.69 o
 -13   1   1      117.89      112.11      4.13 o
 -11   1   1       18.23       11.98      2.20 o
  -9   1   1     5795.59     6164.46     33.38 o
  -7   1   1       84.17       83.82      2.61 o
  -5   1   1    11402.46    11593.12     67.96 o
  -3   1   1    10939.12     9847.85     98.79 o
   3   1   1      598.89      525.99      4.77 o
   5   1   1     2304.31     2290.92     20.55 o
   7   1   1     1245.92     1419.98     10.89 o
   9   1   1      243.39      256.69      3.44 o
  11   1   1      151.09      141.70      4.47 o
  13   1   1       24.94       26.11      1.90 o
  15   1   1      178.04      186.90      9.14 o
  17   1   1        0.20        6.83      5.59 o
  19   1   1        8.50       16.55     10.10 o
 -18   2   1        0.00       -4.08      7.47 o
 -16   2   1        1.60       -0.84      4.03 o
 -14   2   1        3.11        2.41      2.26 o
 -12   2   1      197.89      178.94      4.20 o
 -10   2   1       67.14       71.44      3.29 o
  -8   2   1        7.24        2.39      0.91 o
  -6   2   1       53.84       73.68      1.57 o
  -4   2   1      282.84      293.26      3.55 o
  -2   2   1     3441.86     3224.88     24.45 o
   0   2   1     1045.20      979.16     33.16 o
   4   2   1      186.35      197.82      2.24 o
   6   2   1     8199.91     8339.66     44.06 o
   8   2   1     1678.22     1678.17     14.67 o
  10   2   1     3064.45     3375.96     33.86 o
  12   2   1      790.99      845.90     12.34 o
  14   2   1      440.26      452.57     14.90 o
  16   2   1      136.40      126.95     10.69 o
  18   2   1        0.31       -0.52      6.16 o
 -17   3   1      139.32      129.41     13.11 o
 -15   3   1       55.60       45.63      3.14 o
 -13   3   1      860.80      963.54     24.63 o
 -11   3   1        2.54        3.40      1.06 o
  -9   3   1     2094.30     2182.06     20.30 o
  -7   3   1       96.64      100.59      2.58 o
  -5   3   1     2607.40     2465.46     19.95 o
  -3   3   1      616.43      576.32      9.63 o
  -1   3   1     5827.71     5396.86     48.76 o
   1   3   1       61.84       40.35      1.98 o
   3   3   1     7145.16     6800.94     41.84 o
   5   3   1      710.31      694.62      6.91 o
   7   3   1      641.08      635.11      7.14 o
   9   3   1     1030.86     1062.31     10.04 o
  11   3   1       71.21       69.56      2.51 o
  13   3   1      324.29      375.82      6.67 o
  15   3   1       61.66       60.18      6.29 o
  17   3   1        2.49       -0.76      6.58 o
 -16   4   1      110.11      116.03      9.48 o
 -14   4   1        2.78       -3.29      3.60 o
 -12   4   1      987.54     1136.59     14.45 o
 -10   4   1       48.68       44.53      2.97 o
  -8   4   1      907.79      943.93     11.10 o
  -6   4   1     1600.46     1720.07     19.60 o
  -4   4   1      130.40      138.36      2.61 o
  -2   4   1     3058.12     3134.74     26.38 o
   0   4   1      701.07      692.38     10.87 o
   2   4   1      533.23      525.24     11.33 o
   4   4   1     2427.31     2644.66     25.06 o
   6   4   1      201.78      176.06      3.11 o
   8   4   1      511.41      544.93      6.73 o
  10   4   1        1.40        4.95      1.19 o
  12   4   1      353.56      355.54      7.08 o
  14   4   1        2.50        1.26      2.94 o
  16   4   1      105.75      101.88      7.90 o
 -15   5   1       75.34       81.36      7.15 o
 -13   5   1       41.91       37.94      3.94 o
 -11   5   1      570.58      650.26     13.84 o
  -9   5   1      192.49      203.89      8.39 o
  -7   5   1      282.33      301.50      8.94 o
  -5   5   1     1783.15     1868.28     16.95 o
  -3   5   1       26.84       37.01      2.20 o
  -1   5   1     2065.12     2085.83     24.00 o
   1   5   1       95.73       61.43      2.79 o
   3   5   1      248.28      235.19      4.59 o
   5   5   1      730.44      696.77      8.78 o
   7   5   1      129.49      108.27      5.45 o
   9   5   1      155.31      165.15      4.22 o
  11   5   1        1.49        2.29      2.34 o
  13   5   1       73.83       71.97      3.93 o
  15   5   1       41.99       39.32      6.53 o
 -14   6   1        1.79        1.53      5.33 o
 -12   6   1       32.10       32.23      5.13 o
 -10   6   1       14.75       15.60      4.19 o
  -8   6   1        3.27        5.99      2.42 o
  -6   6   1       94.82       86.02      4.69 o
  -4   6   1       23.94       22.71      2.34 o
  -2   6   1       74.45       69.64      2.63 o
   0   6   1       12.71       14.47      3.16 o
   2   6   1       97.99       93.83      2.67 o
   4   6   1       94.19       79.75      4.36 o
   6   6   1      114.83      121.70      4.07 o
   8   6   1      205.13      192.91      6.34 o
  10   6   1        2.68        0.88      3.28 o
  12   6   1       92.06       91.06      8.97 o
  14   6   1       36.27       37.44     10.47 o
 -13   7   1        9.97        0.56     10.07 o
 -11   7   1        8.86       12.93      3.99 o
  -9   7   1        0.95        4.29      3.17 o
  -7   7   1        2.79        3.04      3.34 o
  -5   7   1        1.22        2.75      1.95 o
  -3   7   1        0.54        2.65      1.74 o
  -1   7   1       22.14       21.88      4.63 o
   1   7   1       30.29       27.15      3.22 o
   3   7   1       52.39       43.53      2.50 o
   5   7   1       46.70       57.15      4.39 o
   7   7   1        5.20        1.43      2.13 o
   9   7   1       44.80       43.00      4.62 o
  11   7   1        0.15        2.62      4.75 o
  13   7   1        0.10       -4.13      8.73 o
 -10   8   1        5.62       26.11     30.94 o
  -8   8   1        0.05        0.60      6.70 o
  -6   8   1        0.18        0.25      4.00 o
  -4   8   1        2.41        6.07      3.22 o
  -2   8   1        7.36       11.60      4.91 o
   0   8   1       33.21       30.37      5.57 o
   2   8   1        2.62        6.65      5.10 o
   4   8   1       27.75       26.45      3.63 o
   6   8   1       12.59        4.90      5.04 o
   8   8   1       18.58       16.50      6.18 o
  10   8   1        7.45        1.15      6.52 o
  -7   9   1        8.49        2.62     12.86 o
  -5   9   1        8.15       14.49     10.19 o
  -3   9   1        7.74        2.01      3.56 o
  -1   9   1       24.61       24.48      5.93 o
   1   9   1       14.42        5.74      5.24 o
   3   9   1       32.20       33.39      4.44 o
   5   9   1       37.55       36.22      7.46 o
   7   9   1       23.02       19.70      9.61 o
 -18   0   2      103.87       81.48     19.03 o
 -16   0   2      154.92      115.28      8.41 o
 -14   0   2      360.45      429.69     11.18 o
 -12   0   2       17.01        8.56      2.41 o
 -10   0   2      261.96      217.59      5.39 o
  -8   0   2      995.05     1210.64     19.59 o
  -6   0   2      914.15      871.71     12.50 o
  -4   0   2     1547.58     1443.53     18.98 o
  -2   0   2     8598.17     6030.91   2376.02 o
   2   0   2     1389.41     1207.91    474.47 o
   4   0   2     2034.48     1551.33     39.96 o
   6   0   2     1049.36      829.20     11.99 o
   8   0   2      537.57      388.35      8.04 o
  10   0   2      310.36      355.05      7.23 o
  12   0   2     1075.77     1231.27     20.07 o
  14   0   2       86.76       91.98      5.35 o
  16   0   2      154.40      160.80     19.89 o
  18   0   2       38.47       37.83      7.93 o
 -17   1   2       99.13       97.92      8.80 o
 -15   1   2       30.78       31.94      3.78 o
 -13   1   2      152.46      160.23      9.81 o
 -11   1   2      894.11      930.86     19.64 o
  -9   1   2        4.43        6.18      1.18 o
  -7   1   2     9859.78    10081.81     79.69 o
  -5   1   2      294.22      257.61      3.27 o
  -3   1   2    16981.91    16600.88    305.87 o
  -1   1   2    13568.65     9984.59   1186.41 o
   3   1   2    17372.06    15618.15    298.10 o
   5   1   2     5940.26     6108.27     44.18 o
   7   1   2     4889.71     4736.04     28.92 o
   9   1   2       33.46       46.80      1.97 o
  11   1   2     1939.84     2037.86     23.52 o
  13   1   2        3.65       -2.47      3.37 o
  15   1   2      274.43      295.80      9.55 o
  17   1   2       12.86       13.78      5.28 o
 -18   2   2       17.73       12.36      8.91 o
 -16   2   2       12.58       11.47      4.44 o
 -14   2   2       68.45       70.03      3.09 o
 -12   2   2       58.71       56.65      4.04 o
 -10   2   2      801.23      823.13      9.86 o
  -8   2   2      525.00      586.82      6.82 o
  -6   2   2     2475.87     2284.99     18.75 o
  -4   2   2       19.66       22.98      0.96 o
  -2   2   2     7671.46     7502.43    115.50 o
   0   2   2     1653.60     1687.16     17.75 o
   2   2   2     1462.24     1349.41     12.06 o
   4   2   2     1458.81     1499.54     11.36 o
   6   2   2      625.83      627.87      5.73 o
   8   2   2      187.03      198.58      3.35 o
  10   2   2      345.06      359.28      4.79 o
  12   2   2       77.60       81.43      4.07 o
  14   2   2      215.25      248.55      9.58 o
  16   2   2       28.95       20.29      5.47 o
  18   2   2       15.01       16.74      6.19 o
 -17   3   2       17.91       24.34     10.30 o
 -15   3   2      119.26      107.87      6.09 o
 -13   3   2       42.55       36.54      2.78 o
 -11   3   2      447.41      469.81      9.63 o
  -9   3   2      133.13      134.69      2.73 o
  -7   3   2        5.70        8.44      1.06 o
  -5   3   2      279.05      287.36      4.20 o
  -3   3   2      580.01      501.55      7.47 o
  -1   3   2       40.43       46.29      2.26 o
   1   3   2      121.90      130.41      2.53 o
   3   3   2       66.94       60.12      1.78 o
   5   3   2      458.88      449.37      5.68 o
   7   3   2      171.80      138.68      3.58 o
   9   3   2       26.80       24.73      1.49 o
  11   3   2       10.75        7.10      1.51 o
  13   3   2       51.28       52.29      2.57 o
  15   3   2        7.88        5.17      4.14 o
  17   3   2       12.53       12.94      6.47 o
 -16   4   2       35.94       36.17      6.83 o
 -14   4   2        4.32        3.66      2.66 o
 -12   4   2      105.14      103.92      4.30 o
 -10   4   2      117.91      126.04      3.33 o
  -8   4   2       65.02       63.88      2.83 o
  -6   4   2       13.80       11.86      1.93 o
  -4   4   2      184.81      197.42      3.40 o
  -2   4   2      202.64      194.62      4.97 o
   0   4   2       78.23       76.67      3.34 o
   2   4   2       28.81       22.81      1.86 o
   4   4   2      519.73      554.96      6.78 o
   6   4   2       13.38        8.77      1.09 o
   8   4   2       19.42       16.48      1.35 o
  10   4   2       21.65       12.39      1.82 o
  12   4   2       53.49       40.70      3.00 o
  14   4   2        2.21        0.84      2.87 o
  16   4   2       38.49       29.92      7.80 o
 -15   5   2       26.20       21.25      9.71 o
 -13   5   2        9.95       16.33      3.44 o
 -11   5   2      303.18      315.05      7.89 o
  -9   5   2        4.65        8.58      2.42 o
  -7   5   2      492.26      557.95      9.60 o
  -5   5   2        3.89        0.52      1.53 o
  -3   5   2      535.03      540.76      9.06 o
  -1   5   2        6.95        4.43      2.64 o
   1   5   2      265.20      241.22      5.79 o
   3   5   2        1.57        1.76      0.98 o
   5   5   2      222.08      216.60      3.50 o
   7   5   2        6.11        4.33      1.74 o
   9   5   2       96.48      104.75      3.22 o
  11   5   2       24.70       27.52      5.11 o
  13   5   2        2.78        3.56      2.60 o
  15   5   2       61.16       69.47      6.90 o
 -14   6   2      122.99      132.21     11.17 o
 -12   6   2       12.32       10.31      4.97 o
 -10   6   2      504.51      523.76     11.04 o
  -8   6   2       63.30       56.76      3.32 o
  -6   6   2      409.28      390.59      9.61 o
  -4   6   2      412.57      389.80      9.14 o
  -2   6   2      302.93      275.46      9.06 o
   0   6   2      243.38      197.71      5.40 o
   2   6   2       44.48       38.80      3.29 o
   4   6   2      111.33       89.61      3.26 o
   6   6   2        0.70        3.44      1.64 o
   8   6   2      128.53      131.90      4.26 o
  10   6   2        0.77        0.07      3.17 o
  12   6   2       13.21        7.95      3.91 o
  14   6   2       51.52       57.58      9.11 o
 -13   7   2       10.16        4.25      9.60 o
 -11   7   2       38.31       47.85      7.31 o
  -9   7   2       22.21       24.27      7.73 o
  -7   7   2       52.94       51.99      6.09 o
  -5   7   2        1.55       -0.04      2.54 o
  -3   7   2      238.86      294.31     11.40 o
  -1   7   2        1.17       -3.72      3.72 o
   1   7   2      268.02      324.61     14.03 o
   3   7   2       72.02       72.68      4.57 o
   5   7   2       94.99      104.97      3.93 o
   7   7   2      191.49      224.60     13.27 o
   9   7   2       37.31       32.45      5.15 o
  11   7   2       58.24       60.89      6.67 o
  13   7   2        0.18       -4.14      7.29 o
 -10   8   2       43.80       51.57     12.40 o
  -8   8   2       18.29       12.05      5.29 o
  -6   8   2       69.73       71.32      9.98 o
  -4   8   2      151.01      168.07     10.38 o
  -2   8   2       49.40       51.74      4.35 o
   0   8   2      328.79      361.38     11.07 o
   2   8   2        0.45        0.60      4.74 o
   4   8   2      263.82      255.32     12.34 o
   6   8   2       45.02       50.07      6.29 o
   8   8   2      112.52      110.02      8.84 o
  10   8   2       49.73       69.99      9.06 o
  -7   9   2       19.13       25.42      9.98 o
  -5   9   2        1.34       -3.75     11.41 o
  -3   9   2       15.98       28.72      4.50 o
  -1   9   2       24.76       17.48      6.11 o
   1   9   2        7.33       14.37      5.48 o
   3   9   2       32.60       34.70      6.61 o
   5   9   2        1.03       -1.55      4.78 o
   7   9   2       23.20       23.46      6.89 o
 -17   1   3        0.97        1.95      9.74 o
 -15   1   3       96.33       93.03      4.31 o
 -13   1   3       13.59        6.96      1.70 o
 -11   1   3        0.57       -2.02      3.68 o
  -9   1   3        7.19        2.14      2.61 o
  -7   1   3      242.29      270.56      5.28 o
  -5   1   3     1423.77     1300.60     13.17 o
  -3   1   3       61.59       68.44      2.04 o
  -1   1   3       89.49       85.29      1.65 o
   1   1   3     5077.38     4843.00     29.55 o
   3   1   3     1576.97     1686.41     13.52 o
   5   1   3      732.54      686.82      6.85 o
   7   1   3      498.25      571.35      8.84 o
   9   1   3      242.23      235.89      4.29 o
  11   1   3       20.67       27.87      2.45 o
  13   1   3      388.16      403.89      9.08 o
  15   1   3       60.82       64.65      6.78 o
  17   1   3       59.83       49.00     13.34 o
 -18   2   3       19.33        6.01      7.72 o
 -16   2   3      180.64      170.73     20.80 o
 -14   2   3      115.27       96.95      8.39 o
 -12   2   3      255.75      270.28      5.69 o
 -10   2   3       39.66       41.09      1.83 o
  -8   2   3      628.81      584.81      7.49 o
  -6   2   3     1242.14     1367.13     12.23 o
  -4   2   3     2491.98     2552.84     19.86 o
  -2   2   3      115.50      127.17      3.02 o
   0   2   3      533.27      470.05      6.20 o
   2   2   3     9353.73     9190.54     55.30 o
   4   2   3        3.87        7.14      1.04 o
   6   2   3     3432.45     3583.52     23.37 o
   8   2   3       52.28       54.49      1.72 o
  10   2   3      393.64      390.35      5.50 o
  12   2   3      333.62      368.38     12.31 o
  14   2   3      176.57      186.87      6.29 o
  16   2   3       22.68       22.61      6.02 o
  18   2   3        3.21       -1.06      8.09 o
 -17   3   3       13.29       17.13     12.07 o
 -15   3   3       86.63       81.95      6.60 o
 -13   3   3       38.95       47.35      1.69 o
 -11   3   3      101.32      117.15      2.98 o
  -9   3   3      592.83      633.74      7.55 o
  -7   3   3      161.34      155.51      3.18 o
  -5   3   3     2503.51     2569.33     25.03 o
  -3   3   3      191.05      230.34     10.25 o
  -1   3   3     3188.78     3161.54     29.36 o
   1   3   3      609.01      516.20      6.42 o
   3   3   3     2547.81     2264.66     17.00 o
   5   3   3     1487.79     1479.41     12.09 o
   7   3   3      478.09      444.25      5.20 o
   9   3   3      630.21      632.98      7.21 o
  11   3   3        0.62        2.14      4.33 o
  13   3   3      320.90      332.50      7.77 o
  15   3   3        2.90       -0.79      5.46 o
  17   3   3       77.31       66.71      8.60 o
 -16   4   3      120.23      144.31     23.93 o
 -14   4   3        0.11       -4.88      4.88 o
 -12   4   3      738.97      845.22     14.29 o
 -10   4   3       59.33       50.47      3.36 o
  -8   4   3     2068.39     2229.80     17.81 o
  -6   4   3      373.60      371.20      5.99 o
  -4   4   3     2025.34     2027.24     21.00 o
  -2   4   3     2432.02     2343.42     34.15 o
   0   4   3     1669.44     1740.36     21.95 o
   2   4   3     1131.61     1034.72     14.41 o
   4   4   3      152.01      134.23      3.59 o
   6   4   3      827.88      795.34      9.18 o
   8   4   3        0.03       -0.17      1.88 o
  10   4   3      245.97      273.85      5.51 o
  12   4   3       17.64       17.66      2.68 o
  14   4   3        5.34        7.28      3.37 o
  16   4   3       73.89       89.30     10.57 o
 -15   5   3       76.28       59.80      7.99 o
 -13   5   3      134.98      116.60      7.27 o
 -11   5   3      285.98      293.50      8.88 o
  -9   5   3      506.96      494.08      8.41 o
  -7   5   3      157.80      176.67      5.74 o
  -5   5   3      770.79      774.68     10.34 o
  -3   5   3       65.61       66.08      2.92 o
  -1   5   3     1384.01     1455.31     19.14 o
   1   5   3       26.13       28.88      2.27 o
   3   5   3      264.52      287.54      5.06 o
   5   5   3      296.45      327.27      5.22 o
   7   5   3       32.39       34.87      2.08 o
   9   5   3      390.50      457.15      7.26 o
  11   5   3        1.07        1.26      2.63 o
  13   5   3       42.42       32.33      4.21 o
  15   5   3       56.61       50.72      7.36 o
 -14   6   3       16.66       11.03     11.34 o
 -12   6   3       22.99       14.01      4.72 o
 -10   6   3       61.45       58.63      5.04 o
  -8   6   3       63.45       68.46      3.19 o
  -6   6   3        4.61        3.75      3.06 o
  -4   6   3       99.60       93.05      5.58 o
  -2   6   3       95.10      103.91      6.32 o
   0   6   3      136.33      145.16      4.75 o
   2   6   3      198.16      185.35      4.23 o
   4   6   3        0.99       -1.42      2.73 o
   6   6   3      114.88      101.09      4.28 o
   8   6   3       82.10       82.26      3.47 o
  10   6   3       69.71       58.29      3.83 o
  12   6   3       30.74       30.77      5.23 o
  14   6   3        0.05       12.80      5.01 o
 -13   7   3        3.33       -8.16     13.33 o
 -11   7   3        7.90        1.45      7.00 o
  -9   7   3        0.81        7.09      3.37 o
  -7   7   3        0.00       -3.75      3.99 o
  -5   7   3       14.88       10.25      2.49 o
  -3   7   3       27.80       34.13      3.15 o
  -1   7   3       13.57       11.27      4.26 o
   1   7   3      185.16      181.76      5.80 o
   3   7   3        2.79        2.57      2.06 o
   5   7   3      134.14      135.29      6.35 o
   7   7   3       21.37       19.21      2.96 o
   9   7   3       64.69       60.62      6.23 o
  11   7   3       17.31       22.98      5.16 o
  13   7   3        7.51       -4.62      6.86 o
 -10   8   3       14.43       18.03      9.82 o
  -8   8   3       12.60       15.32      6.66 o
  -6   8   3       10.40       11.00      4.20 o
  -4   8   3       22.80       13.90      3.15 o
  -2   8   3       21.57       15.49      4.36 o
   0   8   3       68.81       62.75      4.62 o
   2   8   3       10.80        5.91      3.48 o
   4   8   3       43.84       36.23      4.03 o
   6   8   3       19.11       14.88      3.07 o
   8   8   3       21.81       15.80      7.03 o
  10   8   3       18.08        6.67     10.82 o
  -7   9   3        0.62        1.50     14.77 o
  -5   9   3       13.90       12.60      9.18 o
  -3   9   3        1.48       -4.05      6.74 o
  -1   9   3       17.37       10.13      7.70 o
   1   9   3        3.40        4.42      5.55 o
   3   9   3        9.43       13.23      5.07 o
   5   9   3        4.15        9.10      7.01 o
   7   9   3        4.67        1.08      5.65 o
 -16   0   4      182.75      167.32     11.28 o
 -14   0   4      571.56      620.93     14.46 o
 -12   0   4      635.59      591.05     11.33 o
 -10   0   4      435.95      391.01      7.48 o
  -8   0   4       39.18       47.81      5.50 o
  -6   0   4     1175.21      945.20     13.81 o
  -4   0   4      470.43      588.40      9.88 o
  -2   0   4      132.26      181.25      3.55 o
   0   0   4      968.22      527.69     14.14 o
   2   0   4     4040.89     3704.08     35.10 o
   4   0   4     3843.46     3983.80     65.14 o
   6   0   4      499.08      533.78      8.65 o
   8   0   4     1989.66     1900.36     25.46 o
  10   0   4        1.77        2.05      2.67 o
  12   0   4      990.91     1040.68     16.60 o
  14   0   4      220.56      237.66      9.47 o
  16   0   4      311.14      340.02     32.20 o
  18   0   4       59.36       55.35     10.91 o
 -17   1   4      138.42      100.07     13.05 o
 -15   1   4       28.69       30.43      4.40 o
 -13   1   4      634.24      675.51      9.22 o
 -11   1   4      159.59      185.20      4.37 o
  -9   1   4      334.75      311.24      5.47 o
  -7   1   4     3201.92     3299.20     29.94 o
  -5   1   4      123.26      100.48      2.32 o
  -3   1   4    12772.68    12323.61    116.48 o
  -1   1   4      105.63       91.07      1.32 o
   1   1   4     6349.83     6082.03     52.69 o
   3   1   4     7117.93     6459.02     39.60 o
   5   1   4     2609.96     2448.88     20.03 o
   7   1   4     2230.43     2250.73     29.77 o
   9   1   4       47.81       48.21      2.72 o
  11   1   4      665.23      742.37      9.84 o
  13   1   4       38.39       29.94      3.07 o
  15   1   4      202.46      235.47      8.99 o
  17   1   4        3.86        0.70      4.92 o
 -18   2   4       15.71        7.20     15.80 o
 -16   2   4       18.60       18.98      8.80 o
 -14   2   4       42.21       39.08      6.45 o
 -12   2   4       11.16       14.30      2.97 o
 -10   2   4      614.70      677.46      9.02 o
  -8   2   4       67.49       66.36      1.97 o
  -6   2   4     2365.45     2483.14     20.83 o
  -4   2   4        1.72        1.43      0.68 o
  -2   2   4     5292.13     5257.27     72.08 o
   0   2   4     2454.41     2424.56     18.45 o
   2   2   4     3409.84     3235.84     32.16 o
   4   2   4     1660.22     1543.57     12.99 o
   6   2   4        6.51       13.22      1.16 o
   8   2   4      556.34      593.45      6.86 o
  10   2   4       38.05       38.86      3.74 o
  12   2   4        4.90        6.39      1.89 o
  14   2   4       22.46       20.14      3.63 o
  16   2   4        4.72        0.79      6.04 o
  18   2   4        4.20        5.08     11.32 o
 -17   3   4        3.84       10.56      8.55 o
 -15   3   4        1.96       -2.58      6.29 o
 -13   3   4        1.37        2.27      2.18 o
 -11   3   4      248.45      264.71      5.19 o
  -9   3   4      112.20      107.94      6.26 o
  -7   3   4      180.84      206.90      4.36 o
  -5   3   4       15.32       15.64      1.45 o
  -3   3   4       99.45      101.15      3.43 o
  -1   3   4      416.95      411.38      5.62 o
   1   3   4      902.48      805.07      9.08 o
   3   3   4      361.87      282.54      4.33 o
   5   3   4        8.57        5.56      2.37 o
   7   3   4      162.76      143.18      3.02 o
   9   3   4       81.70       64.89      2.38 o
  11   3   4       86.01       95.66      4.17 o
  13   3   4        1.65        2.46      2.59 o
  15   3   4        8.27        3.99      5.63 o
  17   3   4       40.55       34.54     10.53 o
 -16   4   4       10.51       14.91      9.56 o
 -14   4   4        4.00        5.64      5.25 o
 -12   4   4        8.58        9.34      2.40 o
 -10   4   4      152.26      141.65      4.97 o
  -8   4   4        0.47       -1.22      2.28 o
  -6   4   4        6.44        2.74      2.40 o
  -4   4   4       40.03       45.38      3.09 o
  -2   4   4       65.40       76.53      4.05 o
   0   4   4       25.16       19.93      1.63 o
   2   4   4       71.84       88.86      2.50 o
   4   4   4      559.58      539.53      6.98 o
   6   4   4        3.92        1.46      1.25 o
   8   4   4      260.19      294.05      4.15 o
  10   4   4        0.04        3.04      1.92 o
  12   4   4       59.56       54.07      3.09 o
  14   4   4       21.30       28.05      5.10 o
  16   4   4       52.30       51.25      8.60 o
 -15   5   4       53.98       50.94     10.73 o
 -13   5   4       29.79        8.53      5.93 o
 -11   5   4      242.16      251.00     10.88 o
  -9   5   4       13.00       12.16      4.30 o
  -7   5   4      522.25      544.46     11.36 o
  -5   5   4        7.34        7.53      4.03 o
  -3   5   4      443.11      477.91      7.46 o
  -1   5   4       56.71       58.95      4.79 o
   1   5   4      162.92      150.48      4.16 o
   3   5   4      238.34      229.09      5.65 o
   5   5   4      118.32      113.89      4.63 o
   7   5   4       82.29       84.01      4.90 o
   9   5   4      171.16      173.70      5.04 o
  11   5   4       38.28       34.63      3.59 o
  13   5   4       21.14       16.68      6.19 o
  15   5   4        2.98        0.74      6.95 o
 -14   6   4       66.09       55.66     13.01 o
 -12   6   4       17.67        7.32      9.13 o
 -10   6   4      345.62      390.14     13.50 o
  -8   6   4       94.62       80.09      4.46 o
  -6   6   4      409.99      486.43     13.13 o
  -4   6   4      367.36      424.21     11.75 o
  -2   6   4      311.82      330.77      8.66 o
   0   6   4      645.73      700.23     11.86 o
   2   6   4      268.96      259.35      6.28 o
   4   6   4      314.67      327.04      8.89 o
   6   6   4       17.28       10.14      2.30 o
   8   6   4      289.80      286.54      6.19 o
  10   6   4        7.51        2.99      4.51 o
  12   6   4       69.84       58.55      6.36 o
  14   6   4        0.45       20.45      6.89 o
 -13   7   4       22.14       -0.47     18.98 o
 -11   7   4       20.76       19.91      9.09 o
  -9   7   4      116.54      117.06     11.00 o
  -7   7   4       61.05       56.94      6.51 o
  -5   7   4      115.37      134.52      6.08 o
  -3   7   4      242.68      229.38      9.00 o
  -1   7   4       27.38       25.33      5.29 o
   1   7   4      525.73      556.01     10.99 o
   3   7   4        1.59        3.33      2.61 o
   5   7   4      235.13      232.27      7.26 o
   7   7   4      107.14      115.94      6.03 o
   9   7   4       59.34       51.46      5.49 o
  11   7   4       92.49      102.61      8.85 o
 -10   8   4       52.56       63.32     16.35 o
  -8   8   4        1.24       -1.23      8.71 o
  -6   8   4       58.87       59.95      8.89 o
  -4   8   4       40.51       37.75      5.31 o
  -2   8   4       28.73       33.44      6.00 o
   0   8   4      116.65      127.72      7.89 o
   2   8   4        2.30        4.37      3.82 o
   4   8   4      102.11      117.94      5.32 o
   6   8   4        6.80       -3.76      3.81 o
   8   8   4       38.95       52.06     16.11 o
  10   8   4       22.64       27.59     13.51 o
  -5   9   4        0.00        2.39      8.60 o
  -3   9   4       11.09       10.92     11.31 o
  -1   9   4       14.79       11.26      4.17 o
   1   9   4        7.56        9.41      7.03 o
   3   9   4       42.22       60.41     11.31 o
   5   9   4        6.53        8.67      9.00 o
 -17   1   5        0.04       -6.62     12.72 o
 -15   1   5      166.68      155.71     10.38 o
 -13   1   5       53.55       50.44      9.40 o
 -11   1   5      267.60      239.49      4.55 o
  -9   1   5        6.85        9.54      2.03 o
  -7   1   5      280.27      292.54      4.04 o
  -5   1   5      475.57      462.53      6.49 o
  -3   1   5        1.77        2.69      1.18 o
  -1   1   5      122.55       98.32      2.77 o
   1   1   5      469.72      435.42      4.74 o
   3   1   5      946.38      824.07     11.77 o
   5   1   5      334.18      314.10      4.38 o
   7   1   5     2653.42     2701.22     20.45 o
   9   1   5      257.75      280.99      4.60 o
  11   1   5       73.85       73.81      3.31 o
  13   1   5      383.89      445.89     13.96 o
  15   1   5        6.26        6.51      4.23 o
  17   1   5       66.54       61.62      7.02 o
 -18   2   5       13.81      -12.24     16.16 o
 -16   2   5      123.85      110.48     12.46 o
 -14   2   5       81.31       67.16     12.50 o
 -12   2   5      563.44      675.77      9.52 o
 -10   2   5      346.04      331.35      9.10 o
  -8   2   5      258.32      238.00      4.63 o
  -6   2   5       89.39      102.52      2.51 o
  -4   2   5     1223.64     1245.47     10.85 o
  -2   2   5      183.29      232.61      3.48 o
   0   2   5       26.95       28.92      1.74 o
   2   2   5      308.50      307.31      4.25 o
   4   2   5     1162.70     1266.18     13.30 o
   6   2   5      356.51      355.58      4.49 o
   8   2   5        1.51       -2.12      2.12 o
  10   2   5       65.22       53.79      2.98 o
  12   2   5       18.93       16.30      3.31 o
  14   2   5       98.45      100.99      5.35 o
  16   2   5       14.06       17.86     10.75 o
  18   2   5       65.79       56.31      8.88 o
 -17   3   5        6.53       -7.51      7.51 o
 -15   3   5      142.15      144.18     11.22 o
 -13   3   5        8.95        5.61      2.72 o
 -11   3   5      737.81      800.77     14.99 o
  -9   3   5      163.13      144.99      4.35 o
  -7   3   5     1203.71     1167.00     14.37 o
  -5   3   5     4202.07     4425.32     30.22 o
  -3   3   5      744.15      757.78     10.92 o
  -1   3   5     9764.85    10171.35     85.33 o
   1   3   5      327.61      343.86      7.31 o
   3   3   5     4043.19     4225.14     26.09 o
   5   3   5     1677.83     1713.42     13.48 o
   7   3   5      637.17      638.92      8.53 o
   9   3   5      498.91      539.92      8.33 o
  11   3   5       36.24       40.14      3.82 o
  13   3   5       58.07       54.77      3.71 o
  15   3   5        3.20       11.15      9.20 o
  17   3   5       29.27       24.70      6.39 o
 -16   4   5       78.35       77.78      9.15 o
 -14   4   5        9.21        9.93      5.48 o
 -12   4   5      290.61      317.79     13.11 o
 -10   4   5       67.30       58.47      2.65 o
  -8   4   5     1257.49     1393.47     17.82 o
  -6   4   5      144.87      150.71      5.44 o
  -4   4   5     1495.69     1515.85     18.78 o
  -2   4   5      827.18      907.27     11.18 o
   0   4   5     2058.12     2063.39     31.20 o
   2   4   5     1395.20     1373.14     15.93 o
   4   4   5     1412.09     1396.85     13.88 o
   6   4   5      982.06      969.79     11.30 o
   8   4   5       46.38       30.23      2.06 o
  10   4   5      731.08      807.25     10.13 o
  12   4   5        0.85       -2.22      4.33 o
  14   4   5       63.27       53.68      7.46 o
  16   4   5       24.68       20.21      5.29 o
 -15   5   5       65.05       71.35     11.45 o
 -13   5   5       41.25       50.25      9.80 o
 -11   5   5       35.48       40.79      5.18 o
  -9   5   5      333.77      375.49     14.00 o
  -7   5   5       53.16       52.56      4.07 o
  -5   5   5       63.98       60.49      7.58 o
  -3   5   5       11.03        8.28      1.30 o
  -1   5   5       74.66       59.74      4.26 o
   1   5   5        1.15        4.87      2.11 o
   3   5   5      228.62      217.04      5.51 o
   5   5   5       33.28       27.00      2.82 o
   7   5   5       45.38       46.16      2.91 o
   9   5   5      113.55       99.24      4.98 o
  11   5   5       57.33       57.29      7.76 o
  13   5   5       58.92       52.59      6.38 o
  15   5   5        0.03       -0.40     11.71 o
 -14   6   5       46.09       52.72     17.23 o
 -12   6   5       48.02       50.95     10.49 o
 -10   6   5       41.03       35.80      6.79 o
  -8   6   5      443.80      481.03     20.30 o
  -6   6   5        3.53        1.09      3.14 o
  -4   6   5      729.89      792.74     22.04 o
  -2   6   5      596.94      677.83     10.31 o
   0   6   5      384.32      365.49     10.38 o
   2   6   5     1399.65     1673.28     20.69 o
   4   6   5       21.70       13.08      1.99 o
   6   6   5      480.20      569.76     21.10 o
   8   6   5       85.53       78.52      4.30 o
  10   6   5       74.51       85.58      8.01 o
  12   6   5       63.28       85.63      8.99 o
  14   6   5        3.44       -0.10      6.89 o
 -11   7   5       16.44       15.36     12.83 o
  -9   7   5       84.96       91.24     17.90 o
  -7   7   5       26.29       29.70      5.78 o
  -5   7   5       61.73       64.38      6.18 o
  -3   7   5        3.08       11.11      3.63 o
  -1   7   5       84.49       73.72      4.35 o
   1   7   5       58.47       57.00      3.84 o
   3   7   5      105.55       88.11      9.30 o
   5   7   5      103.04       90.33      5.40 o
   7   7   5      111.50      106.60      5.96 o
   9   7   5       30.92       29.93      5.98 o
  11   7   5       79.35       86.25     18.87 o
 -10   8   5        1.02        3.09     13.86 o
  -8   8   5       13.73        1.93     16.85 o
  -6   8   5        5.65       10.07      5.21 o
  -4   8   5       26.02       32.69      5.05 o
  -2   8   5        2.75        3.71      5.25 o
   0   8   5       25.28       24.35      4.01 o
   2   8   5       14.73       11.14      4.26 o
   4   8   5        5.01       11.03      9.06 o
   6   8   5        0.60        4.66      3.35 o
   8   8   5        0.20       -0.38      6.16 o
  10   8   5        0.36       -8.16     10.98 o
  -5   9   5        8.37       -3.26     10.20 o
  -3   9   5        1.59        4.16      8.00 o
  -1   9   5       11.45        9.02      5.11 o
   1   9   5        1.90       -3.33      6.55 o
   3   9   5       22.60       37.25     10.60 o
   5   9   5        4.61       -5.65     13.60 o
 -16   0   6       23.51       37.80      7.08 o
 -14   0   6      952.44      994.89     21.64 o
 -12   0   6       16.22        7.86      5.83 o
 -10   0   6     1766.31     1907.72     23.21 o
  -8   0   6        2.03        2.04      2.04 o
  -6   0   6     1103.44      981.84     14.40 o
  -4   0   6     1183.70     1132.25     18.64 o
  -2   0   6     7992.66     7914.17    100.76 o
   0   0   6      112.04      188.33      4.06 o
   2   0   6     1249.03     1233.11     28.53 o
   4   0   6     2077.40     2064.53     58.89 o
   6   0   6      376.64      389.30     11.88 o
   8   0   6     2321.50     2665.70     26.19 o
  10   0   6      552.54      516.42     12.76 o
  12   0   6       94.50       98.24     10.72 o
  14   0   6      460.10      491.45     14.17 o
  16   0   6        6.38        7.78      6.59 o
  18   0   6       46.24       36.60     10.65 o
 -17   1   6       77.32       62.01     14.21 o
 -15   1   6       28.00       16.36      5.07 o
 -13   1   6      729.49      791.95     15.56 o
 -11   1   6       67.18       49.20      3.38 o
  -9   1   6     1921.23     2050.45     18.11 o
  -7   1   6       80.36       91.88      2.34 o
  -5   1   6     1503.48     1456.22     18.26 o
  -3   1   6     1570.26     1537.49     13.64 o
  -1   1   6     3762.45     3735.21     22.89 o
   1   1   6     2128.09     2203.83     24.75 o
   3   1   6      322.56      304.99      6.93 o
   5   1   6     2190.47     2132.04     19.91 o
   7   1   6      126.93      122.93      3.16 o
   9   1   6     1148.55     1186.33     14.03 o
  11   1   6      103.89      102.98      8.09 o
  13   1   6       88.92       77.21      5.28 o
  15   1   6      105.28      120.99      8.49 o
  17   1   6        1.99        5.50      8.66 o
 -16   2   6       56.39       58.95      6.69 o
 -14   2   6       22.23       22.66      2.86 o
 -12   2   6       68.43       56.19      2.50 o
 -10   2   6      694.27      744.99     16.45 o
  -8   2   6      249.15      296.49      5.99 o
  -6   2   6     2282.28     2369.53     22.86 o
  -4   2   6     3511.83     4096.82     40.04 o
  -2   2   6      277.17      241.21      6.28 o
   0   2   6     8568.12     9453.36     69.36 o
   2   2   6      398.35      411.11      5.50 o
   4   2   6     2026.41     1941.92     18.16 o
   6   2   6      219.51      204.29      3.86 o
   8   2   6      247.20      208.74      4.39 o
  10   2   6       16.90       18.72      2.32 o
  12   2   6      145.21      160.93      4.84 o
  14   2   6        0.11        3.79      3.42 o
  16   2   6       20.93       22.83      5.54 o
 -17   3   6       34.21       24.00     16.16 o
 -15   3   6        5.44        9.30      7.63 o
 -13   3   6       33.80       44.10      8.36 o
 -11   3   6       51.35       45.87      8.36 o
  -9   3   6      153.10      151.60      5.64 o
  -7   3   6      677.59      729.72     12.35 o
  -5   3   6     1125.34     1172.32     16.11 o
  -3   3   6      218.89      219.00      4.42 o
  -1   3   6      185.12      189.87      3.82 o
   1   3   6     1092.66      979.03     10.80 o
   3   3   6      440.39      473.49      6.14 o
   5   3   6      280.27      249.49      4.24 o
   7   3   6      131.60      134.43      2.71 o
   9   3   6        9.55       12.73      1.50 o
  11   3   6        2.44        4.55      2.69 o
  13   3   6        0.76        0.73      2.24 o
  15   3   6       21.07       16.82      8.92 o
  17   3   6        5.32       15.06      6.59 o
 -16   4   6       20.49        9.33      7.61 o
 -14   4   6      130.46      121.81     10.75 o
 -12   4   6      142.61      135.80      6.62 o
 -10   4   6      606.49      668.79     13.10 o
  -8   4   6       61.63       54.71      5.71 o
  -6   4   6      756.56      779.51     11.90 o
  -4   4   6      171.27      212.51      6.99 o
  -2   4   6      626.03      637.29     10.60 o
   0   4   6       78.29       79.56      3.58 o
   2   4   6       36.53       39.39      1.84 o
   4   4   6      715.34      848.44      9.22 o
   6   4   6       27.52       20.04      1.77 o
   8   4   6      353.81      397.23     10.19 o
  10   4   6      162.31      174.83      4.28 o
  12   4   6      121.11      114.08      4.94 o
  14   4   6       55.17       64.90      6.28 o
  16   4   6        0.00        4.27      8.15 o
 -15   5   6       16.11       32.57      8.65 o
 -13   5   6        7.13       -6.08      7.98 o
 -11   5   6        5.73       11.60      2.47 o
  -9   5   6       44.07       39.00      3.81 o
  -7   5   6        3.05        0.47      2.38 o
  -5   5   6       27.33       31.66      2.31 o
  -3   5   6       61.69       62.20      4.04 o
  -1   5   6        4.65        2.73      2.45 o
   1   5   6      529.87      527.41      9.44 o
   3   5   6       25.82       24.13      2.46 o
   5   5   6      674.20      692.59     15.48 o
   7   5   6       47.96       51.74      3.47 o
   9   5   6      429.38      401.83     11.96 o
  11   5   6       56.40       53.04      5.89 o
  13   5   6       84.47       84.01      9.25 o
  15   5   6       13.47        5.55      7.97 o
 -14   6   6       22.17       18.22     13.83 o
 -12   6   6        1.33       10.16      8.52 o
 -10   6   6       46.84       35.73      4.64 o
  -8   6   6        0.00       -1.74      4.98 o
  -6   6   6      244.59      227.43     10.27 o
  -4   6   6       42.39       42.74      3.31 o
  -2   6   6      618.79      679.73     12.63 o
   0   6   6       24.42       19.60      2.92 o
   2   6   6     1183.43     1354.45     16.55 o
   4   6   6      185.98      199.53      5.96 o
   6   6   6      448.42      478.85     13.06 o
   8   6   6      250.70      294.65      9.57 o
  10   6   6       23.60       27.27      4.52 o
  12   6   6      125.77      148.13     10.93 o
 -11   7   6       58.95       42.90     11.19 o
  -9   7   6      141.39      169.11     10.30 o
  -7   7   6      373.50      391.09     20.37 o
  -5   7   6       45.03       45.39      4.16 o
  -3   7   6      449.52      499.38      9.57 o
  -1   7   6       68.34       63.97      5.63 o
   1   7   6      239.59      234.81      7.70 o
   3   7   6      119.86      110.19      5.05 o
   5   7   6       26.67       23.96      4.40 o
   7   7   6       19.04       15.22      3.84 o
   9   7   6        0.13       -6.00      6.00 o
  11   7   6       11.53       13.56      8.53 o
  -8   8   6       22.43       -4.14     10.71 o
  -6   8   6       52.94       84.96     17.40 o
  -4   8   6        0.34       -0.80      4.86 o
  -2   8   6       49.00       48.44     12.56 o
   0   8   6       21.70       32.69     12.20 o
   2   8   6       26.38       20.34      5.14 o
   4   8   6       76.54       96.76      5.68 o
   6   8   6       22.58       12.29      5.25 o
   8   8   6       61.71       56.30      9.90 o
  -5   9   6       22.37       -7.97     18.62 o
  -3   9   6        4.13       12.07      6.79 o
  -1   9   6       22.89       38.86     15.15 o
   1   9   6       12.22       10.93      8.38 o
   3   9   6        0.28       -0.80      7.95 o
   5   9   6       16.02        1.13      8.87 o
 -17   1   7       12.56      -13.83     13.85 o
 -15   1   7        1.15       -0.47      4.65 o
 -13   1   7       31.82       23.62      8.00 o
 -11   1   7      174.91      179.42      3.73 o
  -9   1   7      436.88      422.94      5.89 o
  -7   1   7      650.96      723.56      9.25 o
  -5   1   7     1059.10     1140.71     14.28 o
  -3   1   7     1200.51     1317.39     13.57 o
  -1   1   7       80.17       81.07      2.47 o
   1   1   7     1506.32     1472.88     12.95 o
   3   1   7        1.07        2.27      1.19 o
   5   1   7      433.64      479.94      7.63 o
   7   1   7        4.12        2.98      1.24 o
   9   1   7      167.87      168.02      3.42 o
  11   1   7        1.34        3.21      2.11 o
  13   1   7        1.25        0.11      4.02 o
  15   1   7        4.57        3.23      4.71 o
  17   1   7        4.28        5.94      5.86 o
 -16   2   7        2.14       -4.82      8.03 o
 -14   2   7      138.78      139.03      8.74 o
 -12   2   7      625.57      614.32     12.99 o
 -10   2   7      573.95      589.10      9.14 o
  -8   2   7     1675.56     1641.12     19.35 o
  -6   2   7       83.83       76.89      3.83 o
  -4   2   7     3738.15     3769.43     28.89 o
  -2   2   7     1016.61     1036.48     16.64 o
   0   2   7     6608.78     6834.00    105.83 o
   2   2   7      193.34      192.77      6.05 o
   4   2   7      409.68      381.61      5.16 o
   6   2   7      590.68      563.88      6.94 o
   8   2   7        8.15        4.26      1.94 o
  10   2   7      271.89      290.48      5.19 o
  12   2   7        3.22        4.31      1.68 o
  14   2   7       14.29       15.17      4.53 o
  16   2   7       45.84       47.64      6.45 o
 -15   3   7      291.68      333.68     26.29 o
 -13   3   7       50.95       67.36      8.71 o
 -11   3   7      765.65      869.40     20.88 o
  -9   3   7      413.39      466.57     10.27 o
  -7   3   7      237.39      259.46      6.23 o
  -5   3   7      568.63      589.45      8.78 o
  -3   3   7       72.56       69.12      2.16 o
  -1   3   7      385.04      336.23      5.19 o
   1   3   7       41.22       47.04      2.27 o
   3   3   7       78.46       63.85      2.24 o
   5   3   7      220.42      249.94      4.01 o
   7   3   7      395.70      416.12      6.86 o
   9   3   7        0.86        4.01      2.01 o
  11   3   7      509.76      549.29     18.25 o
  13   3   7       16.31       19.97      3.56 o
  15   3   7       68.15       54.37      6.27 o
 -16   4   7        2.68        6.79      9.30 o
 -14   4   7       61.08       48.34      9.44 o
 -12   4   7        3.50        1.84      4.03 o
 -10   4   7       35.88       31.76      3.57 o
  -8   4   7      209.05      203.43     14.21 o
  -6   4   7       14.20       12.47      2.10 o
  -4   4   7      738.91      731.43      9.47 o
  -2   4   7       32.63       44.33      2.45 o
   0   4   7      872.02      878.24     13.12 o
   2   4   7      963.86     1025.48     13.76 o
   4   4   7      782.84      801.37      9.28 o
   6   4   7      745.68      841.48      9.92 o
   8   4   7       16.64       14.47      4.66 o
  10   4   7      430.10      461.05     13.00 o
  12   4   7        3.84        2.86      3.51 o
  14   4   7       86.83       80.04      8.44 o
  16   4   7        1.76      -17.64     17.64 o
 -15   5   7       24.10       10.39     17.03 o
 -13   5   7       20.99       10.06      7.41 o
 -11   5   7       97.55      100.61     12.55 o
  -9   5   7       62.25       55.29      4.80 o
  -7   5   7      722.94      807.37     12.86 o
  -5   5   7     1018.12     1139.08     16.18 o
  -3   5   7      943.73     1003.14     13.80 o
  -1   5   7     2626.53     2939.51     39.80 o
   1   5   7        1.60        3.15      1.23 o
   3   5   7     3268.61     3575.19     30.98 o
   5   5   7      205.50      247.00      5.45 o
   7   5   7      601.58      633.91      9.93 o
   9   5   7      254.38      285.63      7.77 o
  11   5   7       12.17        7.57      2.94 o
  13   5   7       79.67       78.57     16.87 o
 -12   6   7       13.98       10.67      8.21 o
 -10   6   7        3.31        5.69      6.08 o
  -8   6   7        9.75        2.12      3.07 o
  -6   6   7        4.37       -0.92      1.74 o
  -4   6   7       30.83       23.71      4.36 o
  -2   6   7        0.03       -2.19      2.19 o
   0   6   7      317.64      294.88      9.31 o
   2   6   7        0.08        0.19      2.36 o
   4   6   7      141.20      129.34      5.07 o
   6   6   7        0.95        1.08      2.37 o
   8   6   7       11.53       10.92      5.15 o
  10   6   7        0.12       -0.55      4.97 o
  12   6   7       16.89       15.15      6.83 o
 -11   7   7       27.36        6.96     10.73 o
  -9   7   7       19.80       26.54      9.31 o
  -7   7   7       16.82        6.41      7.39 o
  -5   7   7       56.26       75.21      7.04 o
  -3   7   7        5.66        6.16      5.43 o
  -1   7   7       37.94       40.55      3.92 o
   1   7   7        5.20        5.48      4.69 o
   3   7   7       16.24       16.24      3.52 o
   5   7   7        3.80        7.32      3.35 o
   7   7   7       32.74       35.31      8.00 o
   9   7   7        8.58       11.48      7.04 o
  11   7   7        0.37        6.83      5.36 o
  -8   8   7       11.63       10.49     10.87 o
  -6   8   7       45.25       52.11     10.25 o
  -4   8   7        0.75       -5.04      5.18 o
  -2   8   7        6.83        8.51      5.69 o
   0   8   7        0.49       -1.29      5.58 o
   2   8   7        0.47       -1.47      4.23 o
   4   8   7       65.82       58.27      7.47 o
   6   8   7        4.47        2.76      6.65 o
   8   8   7       94.67       91.18     18.11 o
  -3   9   7       24.28       11.58     10.82 o
  -1   9   7        3.31        8.51     11.86 o
   1   9   7       13.60       17.02      6.51 o
   3   9   7       14.25        4.42      6.85 o
 -16   0   8      116.10      141.29     20.05 o
 -14   0   8        1.04       -7.44     10.92 o
 -12   0   8      611.91      709.60     48.08 o
 -10   0   8      852.44      979.88     13.52 o
  -8   0   8     3634.56     3997.12     46.79 o
  -6   0   8     2719.08     2698.67     39.12 o
  -4   0   8      741.98      764.33     15.76 o
  -2   0   8     9153.74     9044.67    113.96 o
   0   0   8      346.55      315.70      5.59 o
   2   0   8     7117.97     7159.30    134.99 o
   4   0   8      281.18      199.13      8.66 o
   6   0   8      311.63      270.34      8.54 o
   8   0   8      467.39      470.69     12.97 o
  10   0   8       70.90       68.60      2.16 o
  12   0   8       96.98       90.80      6.49 o
  14   0   8        1.08        2.47      8.84 o
  16   0   8       17.29       19.62      8.27 o
 -17   1   8       99.03       58.13     14.00 o
 -15   1   8        2.04       -0.24      5.90 o
 -13   1   8      405.21      423.35     10.81 o
 -11   1   8      212.23      207.53      8.50 o
  -9   1   8     1409.78     1533.75     16.05 o
  -7   1   8      374.91      400.41      6.30 o
  -5   1   8      476.01      465.72      6.26 o
  -3   1   8     1336.68     1517.55     18.69 o
  -1   1   8        4.11        4.24      0.95 o
   1   1   8     1261.59     1407.16     12.61 o
   3   1   8        0.92        0.76      1.29 o
   5   1   8      139.87      129.98      3.24 o
   7   1   8      183.15      178.38      4.10 o
   9   1   8      107.60      103.89      5.30 o
  11   1   8      118.89      118.80      4.75 o
  13   1   8       15.62       13.68      3.32 o
  15   1   8       29.78       29.01      5.47 o
  17   1   8        0.85        3.00      6.22 o
 -16   2   8      131.15      117.94     15.46 o
 -14   2   8       87.78       85.23      9.35 o
 -12   2   8      151.12      137.48      5.61 o
 -10   2   8      183.41      197.98      7.18 o
  -8   2   8        4.74        2.08      1.36 o
  -6   2   8      377.10      324.43      6.08 o
  -4   2   8       76.49       80.13      2.00 o
  -2   2   8      468.35      402.47      6.44 o
   0   2   8       92.23      116.37      2.66 o
   2   2   8     1019.89      970.53     10.03 o
   4   2   8       68.08       67.42      2.15 o
   6   2   8      953.81     1006.41     11.65 o
   8   2   8      254.16      270.76      4.91 o
  10   2   8       43.35       35.14      2.23 o
  12   2   8      210.62      233.73     11.18 o
  14   2   8        0.08        2.07      4.23 o
  16   2   8       18.50       16.93      5.29 o
 -15   3   8       12.77       21.23      6.01 o
 -13   3   8       33.75       31.48      8.40 o
 -11   3   8      151.82      162.53      6.89 o
  -9   3   8      195.59      193.29      3.81 o
  -7   3   8       26.84       24.28      3.73 o
  -5   3   8        1.38        6.13      2.58 o
  -3   3   8      191.81      202.88      4.21 o
  -1   3   8       40.98       45.86      1.72 o
   1   3   8      795.41      890.42     10.36 o
   3   3   8      695.97      652.98      8.77 o
   5   3   8     1260.23     1389.94     15.28 o
   7   3   8      200.59      186.84      5.08 o
   9   3   8       84.17       87.95      3.84 o
  11   3   8      166.90      169.51      5.82 o
  13   3   8       11.82       14.76      3.15 o
  15   3   8       32.08       40.37      8.29 o
 -14   4   8        0.36       13.25      9.61 o
 -12   4   8       85.46       78.40      5.87 o
 -10   4   8        4.70        4.08      5.22 o
  -8   4   8        5.79        4.92      3.51 o
  -6   4   8      288.55      319.10      7.42 o
  -4   4   8       13.75        7.34      1.60 o
  -2   4   8       48.88       41.56      1.88 o
   0   4   8      106.55      107.34      3.70 o
   2   4   8      396.07      424.68      7.60 o
   4   4   8      165.54      140.94      3.13 o
   6   4   8      228.37      249.88      4.97 o
   8   4   8       38.37       31.42      2.18 o
  10   4   8       83.26       77.54      4.05 o
  12   4   8       58.73       47.88      5.17 o
  14   4   8        9.31       12.96      4.99 o
 -13   5   8       61.04       55.87     11.23 o
 -11   5   8        1.94        4.63      5.15 o
  -9   5   8      255.03      267.12     25.52 o
  -7   5   8       29.92       29.05      4.76 o
  -5   5   8      424.95      430.45      7.78 o
  -3   5   8      195.30      198.01      5.54 o
  -1   5   8      170.21      170.43      4.06 o
   1   5   8      534.04      552.98     12.02 o
   3   5   8       39.95       38.92      3.48 o
   5   5   8      254.64      260.86      6.46 o
   7   5   8        3.91       10.11      2.94 o
   9   5   8       44.80       38.98      3.52 o
  11   5   8        0.89        0.68      3.88 o
  13   5   8       34.84       49.64      6.62 o
 -12   6   8       33.62       41.26     13.73 o
 -10   6   8       18.84       10.62      4.35 o
  -8   6   8        0.08        2.53      2.28 o
  -6   6   8      145.23      135.73      6.81 o
  -4   6   8       28.83       21.12      3.95 o
  -2   6   8       70.51       63.36      4.36 o
   0   6   8      146.56      147.74     10.41 o
   2   6   8        5.29        1.75      2.68 o
   4   6   8      137.33      120.72      5.26 o
   6   6   8       24.03       16.06      3.67 o
   8   6   8        8.83        5.61      4.11 o
  10   6   8        6.51        6.54      6.24 o
  12   6   8       22.78       21.81      8.83 o
 -11   7   8        0.11       -4.75     11.26 o
  -9   7   8       16.18       23.31      8.49 o
  -7   7   8       13.98       16.41      5.93 o
  -5   7   8       75.84       83.58      6.92 o
  -3   7   8       42.27       55.58      5.67 o
  -1   7   8      136.91      143.22      6.63 o
   1   7   8      129.17      140.90      8.69 o
   3   7   8       50.36       41.34      8.71 o
   5   7   8      342.60      387.13     16.32 o
   7   7   8       10.98        6.64      4.28 o
   9   7   8      174.41      174.63     10.67 o
  -8   8   8       14.06       10.63     15.34 o
  -6   8   8       79.23       64.18     10.06 o
  -4   8   8        5.53        6.00     18.76 o
  -2   8   8       92.02      108.16     17.11 o
   0   8   8        0.05       -1.13      6.79 o
   2   8   8       33.83       36.62      7.41 o
   4   8   8       25.64       24.88     10.29 o
   6   8   8        3.30       12.11      9.36 o
 -15   1   9        9.72        4.60      4.96 o
 -13   1   9       15.70       15.72      2.77 o
 -11   1   9      333.14      338.46      8.48 o
  -9   1   9       81.61       91.21      2.99 o
  -7   1   9     1545.06     1529.84     21.92 o
  -5   1   9       76.49       73.70      2.39 o
  -3   1   9      289.92      290.94      4.35 o
  -1   1   9      767.94      748.70      8.36 o
   1   1   9      294.61      310.04      4.53 o
   3   1   9      123.19      127.01      3.06 o
   5   1   9      110.97      119.20      3.22 o
   7   1   9        2.47        3.88      1.65 o
   9   1   9        0.12        0.51      1.92 o
  11   1   9       20.75       20.79      2.21 o
  13   1   9        1.29        8.13      4.61 o
  15   1   9        0.11        0.87      5.79 o
 -16   2   9       36.12       37.01      9.33 o
 -14   2   9       47.52       49.48      5.98 o
 -12   2   9      216.58      227.32     10.61 o
 -10   2   9       47.38       53.16      5.50 o
  -8   2   9      790.87      877.00     16.56 o
  -6   2   9      483.13      575.90      9.08 o
  -4   2   9      296.81      298.67      6.13 o
  -2   2   9       18.22       13.38      1.49 o
   0   2   9     1326.81     1400.92     13.99 o
   2   2   9       77.75       85.22      3.93 o
   4   2   9     1138.14     1184.57     11.57 o
   6   2   9       28.69       28.01      1.92 o
   8   2   9      128.71      120.89      3.87 o
  10   2   9       46.70       62.82      5.43 o
  12   2   9       45.18       40.91      3.56 o
  14   2   9        5.76       17.35      4.77 o
  16   2   9        1.12       12.08      7.15 o
 -15   3   9       55.41       48.17      9.98 o
 -13   3   9       13.87        6.11      6.99 o
 -11   3   9      212.90      202.75      9.76 o
  -9   3   9        0.69        1.17      3.32 o
  -7   3   9      737.24      824.97     14.70 o
  -5   3   9       16.98       11.37      2.16 o
  -3   3   9      670.27      597.68     10.25 o
  -1   3   9      511.90      555.59      7.88 o
   1   3   9      317.28      285.01      5.40 o
   3   3   9     1259.69     1301.35     17.06 o
   5   3   9       53.80       38.71      2.57 o
   7   3   9      580.03      591.45      9.59 o
   9   3   9       58.35       51.66      2.45 o
  11   3   9      175.45      180.90      4.95 o
  13   3   9       55.90       51.76      5.31 o
  15   3   9       26.24       20.52      5.23 o
 -14   4   9      179.87      158.24     14.78 o
 -12   4   9       32.24       38.61      9.04 o
 -10   4   9      325.34      331.93     10.92 o
  -8   4   9      319.62      343.87      9.54 o
  -6   4   9       60.40       74.86      3.91 o
  -4   4   9     1190.58     1227.95     14.95 o
  -2   4   9        3.33        3.22      2.05 o
   0   4   9      792.98      857.18     13.34 o
   2   4   9      453.57      438.20      7.49 o
   4   4   9      371.62      391.40      5.78 o
   6   4   9      408.80      437.89      9.13 o
   8   4   9       89.49       85.61      4.91 o
  10   4   9      125.60      136.93      7.03 o
  12   4   9        0.05        4.55      2.82 o
  14   4   9       65.11       56.24      9.58 o
 -13   5   9       26.51       10.59      8.47 o
 -11   5   9       59.35       68.90      7.78 o
  -9   5   9        6.31       13.44      4.89 o
  -7   5   9       13.70       11.18      2.95 o
  -5   5   9      106.67      105.80      3.76 o
  -3   5   9       26.46       26.39      2.58 o
  -1   5   9       86.10      103.57      6.44 o
   1   5   9       23.50       20.14      3.79 o
   3   5   9      128.76      148.56      4.36 o
   5   5   9       68.14       67.55      3.39 o
   7   5   9      175.28      202.08      5.60 o
   9   5   9        7.19        9.60      3.09 o
  11   5   9       26.49       33.52      9.55 o
  13   5   9       28.10       22.90     10.87 o
 -12   6   9        6.71       14.39     11.39 o
 -10   6   9       25.85       22.09      8.32 o
  -8   6   9       45.50       31.51      4.96 o
  -6   6   9        8.11        3.28      1.81 o
  -4   6   9      226.15      272.72      7.54 o
  -2   6   9        0.15       -2.81      2.81 o
   0   6   9      224.94      234.94      8.18 o
   2   6   9       21.53       18.33      3.90 o
   4   6   9       53.00       47.91      5.76 o
   6   6   9      149.89      144.46     11.44 o
   8   6   9       16.25       12.92      5.04 o
  10   6   9       61.48       58.20      5.91 o
  12   6   9        5.11       -2.58      8.72 o
  -9   7   9        0.00        2.30      9.86 o
  -7   7   9       14.84       17.60      8.88 o
  -5   7   9        0.92       -0.06      6.12 o
  -3   7   9        5.54        1.16      4.07 o
  -1   7   9       13.98       16.29      2.54 o
   1   7   9        0.50       -2.38      3.57 o
   3   7   9        0.09        2.03      4.30 o
   5   7   9       29.38       25.44      6.67 o
   7   7   9        3.70        7.34      9.82 o
   9   7   9       31.57       35.74     14.01 o
  -6   8   9        3.51       10.15     13.72 o
  -4   8   9        0.22        0.00      6.42 o
  -2   8   9       18.75       22.85      9.49 o
   0   8   9        0.60        8.32      6.88 o
   2   8   9        7.96       17.47      5.70 o
   4   8   9        6.75        4.66      5.13 o
   6   8   9        0.28       -4.18      6.40 o
 -16   0  10      201.03      171.32     24.05 o
 -14   0  10        0.48       -0.10     11.17 o
 -12   0  10      302.86      324.95     10.44 o
 -10   0  10      737.88      769.97     13.43 o
  -8   0  10      614.02      695.92     13.09 o
  -6   0  10     2889.46     3056.78     35.17 o
  -4   0  10      667.65      734.35     17.82 o
  -2   0  10     3256.39     3477.02     54.52 o
   0   0  10      174.43      177.53     16.39 o
   2   0  10     4596.91     4850.10     48.03 o
   4   0  10      118.86      111.44      5.44 o
   6   0  10     1115.75     1215.53     20.85 o
   8   0  10       90.90       74.81      6.62 o
  10   0  10       99.38      107.80      4.93 o
  12   0  10       69.52       86.02      6.60 o
  14   0  10       11.55        4.51      6.11 o
  16   0  10        1.89       18.72     11.90 o
 -15   1  10       54.00       59.36      7.66 o
 -13   1  10      111.47      134.94      8.47 o
 -11   1  10        2.75        6.26      5.01 o
  -9   1  10      595.29      678.76     14.40 o
  -7   1  10       24.86       31.40      3.83 o
  -5   1  10     1224.67     1281.26     13.16 o
  -3   1  10       24.16       23.15      1.45 o
  -1   1  10      325.94      312.08      4.55 o
   1   1  10      464.72      477.97      6.68 o
   3   1  10      214.26      206.85      3.88 o
   5   1  10      266.90      284.60      5.87 o
   7   1  10       11.38        7.08      2.01 o
   9   1  10       69.38       60.89      3.33 o
  11   1  10       17.46       18.73      2.61 o
  13   1  10       34.71       30.86      4.82 o
  15   1  10        5.88        5.13      4.99 o
 -16   2  10       33.39       34.21      8.41 o
 -14   2  10        8.93        1.08      8.44 o
 -12   2  10      109.54      106.83      7.00 o
 -10   2  10       22.28       15.02      2.58 o
  -8   2  10      103.89      108.46      3.03 o
  -6   2  10      170.91      164.83      3.89 o
  -4   2  10       46.90       54.47      3.20 o
  -2   2  10      474.00      405.96      6.10 o
   0   2  10       11.46       17.82      1.23 o
   2   2  10      412.26      434.94      5.76 o
   4   2  10      141.28      120.00      3.25 o
   6   2  10      380.63      400.46      6.46 o
   8   2  10      171.06      172.11      6.97 o
  10   2  10       48.04       51.45      3.68 o
  12   2  10       99.11       94.55      5.63 o
  14   2  10        0.13       -5.39      5.51 o
 -15   3  10       31.48       18.52      9.19 o
 -13   3  10       44.27       41.78     12.01 o
 -11   3  10      104.42       96.30     12.19 o
  -9   3  10       25.08       19.47      3.30 o
  -7   3  10        6.30        7.80      2.59 o
  -5   3  10        0.28        3.77      2.39 o
  -3   3  10      213.05      196.99      5.29 o
  -1   3  10        1.44       -0.25      1.63 o
   1   3  10       73.40       82.43      4.30 o
   3   3  10      374.01      398.13      6.29 o
   5   3  10      151.82      166.51      4.44 o
   7   3  10      232.69      265.33      4.91 o
   9   3  10       27.70       29.96      3.60 o
  11   3  10       65.55       74.45      3.92 o
  13   3  10        3.47        5.36      4.34 o
  15   3  10       25.56        7.46      6.78 o
 -14   4  10        2.50       24.01     14.24 o
 -12   4  10        1.06        3.98     13.19 o
 -10   4  10       24.52       20.45      2.91 o
  -8   4  10        0.00       -0.77      3.41 o
  -6   4  10       41.22       32.43      4.84 o
  -4   4  10       52.89       58.76      2.44 o
  -2   4  10        1.65        1.66      2.47 o
   0   4  10        0.49        0.93      2.22 o
   2   4  10      166.37      171.73      3.97 o
   4   4  10       10.31        8.96      2.27 o
   6   4  10      123.99      123.80      3.87 o
   8   4  10        9.63       13.91      3.09 o
  10   4  10        5.59        3.99      4.91 o
  12   4  10        1.18        0.16      6.04 o
  14   4  10        4.62        1.24     10.55 o
 -13   5  10       17.89        5.93     10.79 o
 -11   5  10       21.26       14.97      8.87 o
  -9   5  10       40.51       35.13      7.93 o
  -7   5  10        9.26       10.04      3.16 o
  -5   5  10       92.09      102.54      4.75 o
  -3   5  10        7.10        7.22      1.84 o
  -1   5  10       46.88       37.77      3.71 o
   1   5  10        1.31        3.89      2.21 o
   3   5  10        3.54       -0.83      2.38 o
   5   5  10       33.49       36.43      4.82 o
   7   5  10       23.50       23.55      3.35 o
   9   5  10        7.85       13.20      3.87 o
  11   5  10        2.51        2.61      8.60 o
  13   5  10       20.19        7.40      7.72 o
 -10   6  10        4.18        5.26     16.46 o
  -8   6  10       42.57       45.77     12.39 o
  -6   6  10       46.85       48.69      3.12 o
  -4   6  10        9.61        5.89      4.02 o
  -2   6  10      139.39      132.99      8.72 o
   0   6  10        4.39        3.64      2.36 o
   2   6  10       66.36       55.04      5.47 o
   4   6  10       21.81       13.19      2.93 o
   6   6  10      101.50       99.02      5.80 o
   8   6  10       17.59       11.69      4.95 o
  10   6  10       44.36       42.39      8.07 o
  -9   7  10       49.32       52.26     12.05 o
  -7   7  10        1.35       13.90      8.71 o
  -5   7  10       65.97       86.14     14.49 o
  -3   7  10       13.90       15.95      6.49 o
  -1   7  10      106.02      114.14     11.07 o
   1   7  10       24.30       27.03      5.55 o
   3   7  10       28.59       29.01      5.14 o
   5   7  10       74.08       92.68      8.40 o
   7   7  10        0.13        5.88      7.66 o
   9   7  10       66.42       68.58     10.20 o
  -4   8  10        1.89        5.17     10.36 o
  -2   8  10       59.71       56.54      7.56 o
   0   8  10        0.01        5.11     10.67 o
   2   8  10       45.46       32.54      6.96 o
   4   8  10        3.13       -5.49      6.81 o
 -15   1  11       71.43       63.64      8.37 o
 -13   1  11       49.73       51.99      6.17 o
 -11   1  11      226.09      237.50      8.22 o
  -9   1  11      130.36      117.35      3.91 o
  -7   1  11     1090.30     1251.00     19.60 o
  -5   1  11      389.49      417.65      5.90 o
  -3   1  11      584.71      642.11      8.51 o
  -1   1  11      453.99      495.51      7.96 o
   1   1  11        5.50        5.58      1.78 o
   3   1  11      139.87      142.17      4.32 o
   5   1  11       57.89       62.83      2.87 o
   7   1  11       43.33       27.33      2.73 o
   9   1  11       35.27       32.82      3.20 o
  11   1  11        7.59        5.15      1.82 o
  13   1  11       23.67       17.14      6.56 o
  15   1  11        0.50        5.42      7.63 o
 -14   2  11       20.13       -5.06     15.22 o
 -12   2  11       15.44        9.48      6.14 o
 -10   2  11        0.05        3.30      2.71 o
  -8   2  11       52.86       49.40      3.06 o
  -6   2  11      129.60      137.36      5.60 o
  -4   2  11      114.89       92.15      2.87 o
  -2   2  11      194.09      197.62      5.19 o
   0   2  11      310.92      289.87      4.47 o
   2   2  11        0.12       -1.48      2.67 o
   4   2  11     1239.33     1309.29     13.19 o
   6   2  11        0.82        2.24      2.53 o
   8   2  11      485.37      509.31      9.44 o
  10   2  11       54.91       48.33      5.42 o
  12   2  11       82.99       73.12      6.13 o
  14   2  11       47.45       46.13      8.67 o
 -13   3  11       41.37       38.47      8.98 o
 -11   3  11      183.96      198.26     15.08 o
  -9   3  11       32.53       32.83      4.10 o
  -7   3  11      644.69      724.71     12.40 o
  -5   3  11       11.50        9.93      2.40 o
  -3   3  11     1355.98     1461.50     19.23 o
  -1   3  11        4.90        7.00      1.91 o
   1   3  11      742.33      784.67     11.40 o
   3   3  11      337.84      406.49      6.79 o
   5   3  11      156.99      140.30      3.99 o
   7   3  11      257.06      301.26      7.93 o
   9   3  11        0.18       -0.17      3.45 o
  11   3  11       23.85       29.04      5.65 o
  13   3  11       16.79       14.24      4.87 o
 -12   4  11       10.34       21.08      7.91 o
 -10   4  11      303.42      331.48      9.98 o
  -8   4  11       83.07       79.67      5.43 o
  -6   4  11       69.48       71.15      7.81 o
  -4   4  11      411.26      439.21     10.73 o
  -2   4  11        5.51        3.88      2.56 o
   0   4  11      309.58      320.26      6.63 o
   2   4  11      109.50       98.75      3.39 o
   4   4  11       39.04       36.42      3.10 o
   6   4  11      197.71      193.15      5.57 o
   8   4  11       45.22       45.16      4.71 o
  10   4  11       38.83       38.34      3.53 o
  12   4  11        6.16        8.04      4.85 o
 -11   5  11      102.00      105.31     11.72 o
  -9   5  11       81.46       81.48      9.39 o
  -7   5  11      105.19      115.01      5.57 o
  -5   5  11        1.11        1.97      2.48 o
  -3   5  11       84.03       98.79      3.91 o
  -1   5  11       23.69       20.19      2.85 o
   1   5  11       83.75       78.12      7.23 o
   3   5  11        6.12        0.38      3.27 o
   5   5  11        0.33        0.89      4.88 o
   7   5  11       89.35       82.39      6.06 o
   9   5  11        0.00        1.53      6.68 o
  11   5  11       53.99       51.06     12.96 o
 -10   6  11       12.61       11.11     10.13 o
  -8   6  11       24.57       20.23      9.21 o
  -6   6  11       10.80       -2.88      5.84 o
  -4   6  11       73.47       71.16      9.21 o
  -2   6  11        0.31        4.79      4.52 o
   0   6  11      183.08      214.32     13.59 o
   2   6  11        4.88        2.98      5.13 o
   4   6  11       48.94       44.53      3.69 o
   6   6  11       68.33       69.81      9.30 o
   8   6  11        0.02       -4.95      4.95 o
  10   6  11       56.62       51.04      8.16 o
  -7   7  11        1.92      -10.72     10.72 o
  -5   7  11        2.77       10.66      6.93 o
  -3   7  11        1.07        6.79      4.95 o
  -1   7  11       34.24       39.08      9.76 o
   1   7  11        0.36        0.11      5.96 o
   3   7  11       35.74       21.33     11.47 o
   5   7  11        0.74        0.17      5.75 o
   7   7  11        2.00       -6.30      6.68 o
  -2   8  11       17.04       13.41      9.03 o
   0   8  11        0.16       -7.24      7.24 o
   2   8  11       21.70       22.75      6.66 o
 -14   0  12        8.88       -4.82      9.41 o
 -12   0  12      171.34      183.41     11.78 o
 -10   0  12       59.55       66.98      6.49 o
  -8   0  12       40.34       32.49      2.92 o
  -6   0  12      218.09      246.76      6.74 o
  -4   0  12       37.72       40.97      7.26 o
  -2   0  12      200.62      176.30      5.08 o
   0   0  12       45.77       44.47      2.94 o
   2   0  12      290.02      285.48     10.05 o
   4   0  12       31.93       23.99      6.83 o
   6   0  12       27.76       35.62      5.89 o
   8   0  12       89.19       82.34      7.62 o
  10   0  12       85.10       99.60      7.09 o
  12   0  12        2.13        3.74      7.42 o
  14   0  12       40.36       34.10     11.29 o
 -15   1  12       59.41       36.17      9.25 o
 -13   1  12      100.89      100.87     10.71 o
 -11   1  12      112.90      134.16      9.59 o
  -9   1  12      527.77      551.91     10.72 o
  -7   1  12        7.49        2.12      3.50 o
  -5   1  12     2441.82     2811.99     23.57 o
  -3   1  12      195.02      169.19      3.45 o
  -1   1  12     2665.76     2873.95     22.81 o
   1   1  12      976.77     1015.66     11.13 o
   3   1  12     1162.17     1251.17     14.63 o
   5   1  12     1267.18     1481.66     16.28 o
   7   1  12      241.48      251.53      6.74 o
   9   1  12      374.68      438.76     15.64 o
  11   1  12        1.08        1.85      2.22 o
  13   1  12       58.26       65.20      6.75 o
 -14   2  12       45.44       28.65      9.80 o
 -12   2  12       57.13       60.60      7.81 o
 -10   2  12       88.57       97.13      6.12 o
  -8   2  12      397.82      424.93      8.35 o
  -6   2  12       13.44        9.27      2.12 o
  -4   2  12      321.89      375.06      6.82 o
  -2   2  12      246.08      236.75      4.84 o
   0   2  12       23.13       18.42      2.14 o
   2   2  12      193.83      209.01      5.97 o
   4   2  12      233.91      223.90      4.36 o
   6   2  12        0.07       -1.36      3.33 o
   8   2  12      217.59      226.32      8.98 o
  10   2  12       32.75       34.42      7.11 o
  12   2  12       16.42       31.24      5.95 o
  14   2  12       23.72       23.17      6.40 o
 -13   3  12       80.33       65.63      9.81 o
 -11   3  12        1.06       -7.94      7.94 o
  -9   3  12      168.18      183.89      8.35 o
  -7   3  12        1.75       -3.41      3.41 o
  -5   3  12        4.68        6.01      2.85 o
  -3   3  12       27.16       18.57      2.49 o
  -1   3  12       17.96       11.28      2.44 o
   1   3  12       15.78        5.12      2.21 o
   3   3  12       14.54       10.91      2.51 o
   5   3  12       53.94       43.60      5.05 o
   7   3  12        6.77        1.33      4.71 o
   9   3  12        7.24        6.30      2.98 o
  11   3  12        4.01       -3.41      7.23 o
  13   3  12        9.41        2.97      6.24 o
 -12   4  12        0.84       -8.45      8.45 o
 -10   4  12        8.93       20.35      7.74 o
  -8   4  12        1.28        2.10      3.65 o
  -6   4  12        3.10       -0.54      4.09 o
  -4   4  12       64.02       56.83      3.34 o
  -2   4  12        1.70        2.80      2.04 o
   0   4  12       19.00       16.86      2.29 o
   2   4  12        0.23        1.57      1.99 o
   4   4  12        3.42        2.42      2.67 o
   6   4  12       11.96       10.64      3.96 o
   8   4  12       22.52       25.05      5.10 o
  10   4  12        3.34       -1.25      4.76 o
  12   4  12       14.64        4.24      6.20 o
 -11   5  12        4.43       16.48     10.75 o
  -9   5  12       26.06       26.33     10.39 o
  -7   5  12        0.00       -5.71      5.71 o
  -5   5  12       13.95       19.91      6.05 o
  -3   5  12        0.32        4.38      3.82 o
  -1   5  12       33.58       34.65      3.12 o
   1   5  12       48.84       60.85      5.38 o
   3   5  12       26.18       20.19      4.92 o
   5   5  12        5.26        8.30      2.83 o
   7   5  12       64.56       75.45      7.11 o
   9   5  12        6.21        6.01      6.57 o
  11   5  12       24.50       30.34      7.03 o
  -8   6  12      124.47      139.19     17.04 o
  -6   6  12        4.42        8.74     10.25 o
  -4   6  12       74.50       63.85      5.16 o
  -2   6  12       44.74       54.86      8.47 o
   0   6  12       80.66       69.85      8.42 o
   2   6  12       57.58       56.10      6.41 o
   4   6  12       11.04       -4.70      5.08 o
   6   6  12       45.58       52.56      7.55 o
   8   6  12       14.06       18.73      8.90 o
  -5   7  12       27.24        7.40      8.52 o
  -3   7  12        0.88       -1.50      7.21 o
  -1   7  12       47.42       54.37      9.77 o
   1   7  12        7.58        6.42      6.08 o
   3   7  12       28.85       23.41      9.58 o
   5   7  12        4.82       -5.28      7.90 o
 -13   1  13       10.79        9.67      5.58 o
 -11   1  13       48.00       43.72      4.87 o
  -9   1  13       28.33       22.72      5.19 o
  -7   1  13      234.13      257.24      5.96 o
  -5   1  13        0.00       -1.86      2.94 o
  -3   1  13        1.24        1.91      2.52 o
  -1   1  13      171.52      151.42      3.75 o
   1   1  13      224.19      213.40      5.05 o
   3   1  13       25.03       12.76      2.19 o
   5   1  13      557.98      561.96      9.81 o
   7   1  13      278.38      278.48      8.95 o
   9   1  13      134.49      156.32      7.83 o
  11   1  13      137.65      152.78     10.62 o
  13   1  13        0.00        2.22      6.14 o
 -12   2  13        0.97       -1.59      7.77 o
 -10   2  13      375.08      429.58     15.16 o
  -8   2  13       95.53       90.53      3.90 o
  -6   2  13      259.38      283.39      6.90 o
  -4   2  13      686.84      758.90     11.47 o
  -2   2  13      202.04      210.34      6.69 o
   0   2  13      242.82      245.66      4.80 o
   2   2  13        9.40        9.29      1.96 o
   4   2  13       61.32       58.35      2.77 o
   6   2  13       21.06       27.96      5.02 o
   8   2  13        8.11        5.35      4.28 o
  10   2  13        3.04       -0.48      3.32 o
  12   2  13        0.10        2.18      5.77 o
 -13   3  13       90.08       89.94     13.30 o
 -11   3  13       28.70       16.95      7.25 o
  -9   3  13      117.33      122.00      7.28 o
  -7   3  13      201.54      189.46      7.95 o
  -5   3  13       10.49        5.65      2.25 o
  -3   3  13      426.99      483.36      9.81 o
  -1   3  13      169.68      141.81      6.54 o
   1   3  13      151.50      152.01      4.66 o
   3   3  13      160.82      148.50      5.88 o
   5   3  13        9.88       10.29      3.00 o
   7   3  13      102.50       97.94      8.37 o
   9   3  13       25.28       19.58      6.42 o
  11   3  13       27.78       34.19      6.49 o
 -12   4  13        2.42        2.48      9.97 o
 -10   4  13      159.43      185.91     15.18 o
  -8   4  13        0.10        3.65      5.57 o
  -6   4  13      298.75      328.70     13.83 o
  -4   4  13        0.03        1.10      2.91 o
  -2   4  13      319.80      371.74     14.21 o
   0   4  13       79.19       82.18      3.51 o
   2   4  13      337.39      345.39     10.23 o
   4   4  13       95.02      103.90      5.14 o
   6   4  13       18.69       10.45      3.29 o
   8   4  13       94.07      103.29     10.32 o
  10   4  13       14.14       24.38      4.66 o
  -9   5  13        2.49        2.02      8.91 o
  -7   5  13      137.99      152.74     11.36 o
  -5   5  13        1.64        0.17      6.43 o
  -3   5  13       63.75       55.13      8.08 o
  -1   5  13       41.67       51.10      6.32 o
   1   5  13       79.03       70.07      6.40 o
   3   5  13       51.57       52.79     10.21 o
   5   5  13        2.34       -3.53      3.53 o
   7   5  13       43.61       41.00      4.97 o
   9   5  13       22.93       13.46      5.11 o
  -8   6  13        0.28      -15.23     15.23 o
  -6   6  13       47.24       53.50     11.84 o
  -4   6  13       19.21       10.35      7.53 o
  -2   6  13        3.30        9.19      5.06 o
   0   6  13       71.68       76.84      7.34 o
   2   6  13        3.53        1.09      7.37 o
   4   6  13       47.21       51.86      8.68 o
   6   6  13        0.62       -0.90      7.41 o
   8   6  13        1.24       11.22      9.85 o
  -3   7  13        4.46        3.02      9.26 o
  -1   7  13       53.80       53.91      9.82 o
   1   7  13        4.32       13.04      9.15 o
   3   7  13       64.97       70.50     11.18 o
 -12   0  14      115.75       95.28     13.42 o
 -10   0  14       29.11       32.85      6.78 o
  -8   0  14      305.00      334.32     17.87 o
  -6   0  14      112.54      128.58      8.08 o
  -4   0  14      758.45      854.08     35.13 o
  -2   0  14     1294.15     1455.27     20.88 o
   0   0  14      524.84      617.20     22.19 o
   2   0  14     1493.28     1650.47     27.15 o
   4   0  14       15.18        9.55      7.27 o
   6   0  14      878.88     1033.74     52.88 o
   8   0  14      114.57      137.05      9.10 o
  10   0  14      125.69      129.70     12.64 o
  12   0  14       39.45       42.70     15.32 o
 -13   1  14        9.67       11.02     10.09 o
 -11   1  14      123.17      105.92      9.57 o
  -9   1  14        5.00       -3.24      4.87 o
  -7   1  14       53.36       58.22      4.18 o
  -5   1  14        7.90        3.82      2.15 o
  -3   1  14        4.81        4.87      2.69 o
  -1   1  14       33.54       31.23      2.80 o
   1   1  14        7.75       10.47      2.36 o
   3   1  14        4.14        3.87      2.52 o
   5   1  14        6.66        5.59      2.68 o
   7   1  14        9.48       10.05      4.01 o
   9   1  14       13.82       13.25      5.74 o
  11   1  14        6.38       12.65      4.94 o
 -12   2  14      146.77      121.24     17.19 o
 -10   2  14       84.85       79.83      7.49 o
  -8   2  14      216.42      235.63     11.40 o
  -6   2  14      235.38      267.80     17.06 o
  -4   2  14       26.50       26.99      3.35 o
  -2   2  14      202.06      238.06      7.51 o
   0   2  14        0.31       -1.29      2.99 o
   2   2  14       78.83       79.07      3.16 o
   4   2  14       15.25        8.27      3.28 o
   6   2  14       21.61       23.69      4.26 o
   8   2  14        1.34       -5.30      5.30 o
  10   2  14       38.31       39.50     10.19 o
  12   2  14        0.67       -2.35      7.63 o
 -11   3  14       12.40       21.29     15.42 o
  -9   3  14       29.10       25.74      5.37 o
  -7   3  14      111.20       94.22      6.57 o
  -5   3  14      105.98      112.11      9.78 o
  -3   3  14       70.79       48.36      4.18 o
  -1   3  14       98.63      110.51      4.94 o
   1   3  14        5.89        2.96      2.62 o
   3   3  14       82.19       82.93      4.97 o
   5   3  14        3.07       13.67      6.24 o
   7   3  14        6.40        9.30      5.06 o
   9   3  14        6.05       -1.58      5.20 o
  11   3  14       26.84       27.59     10.63 o
 -10   4  14        8.87       22.16     20.60 o
  -8   4  14       11.68       21.12      7.77 o
  -6   4  14        0.00       -1.30      3.86 o
  -4   4  14        2.22       -0.97      4.19 o
  -2   4  14        4.40        1.87      3.93 o
   0   4  14       35.75       33.42      3.85 o
   2   4  14       13.03        3.17      3.91 o
   4   4  14       18.12       18.26      3.85 o
   6   4  14        0.02       -2.00      5.93 o
   8   4  14       12.34       18.77      5.05 o
  10   4  14       11.14       16.90     10.10 o
  -9   5  14       10.26        5.70      9.17 o
  -7   5  14       39.65       28.92     18.61 o
  -5   5  14       12.81        9.82      9.03 o
  -3   5  14       23.73       18.03      4.45 o
  -1   5  14       64.86       53.95      5.40 o
   1   5  14       11.87       11.31     11.71 o
   3   5  14       55.67       50.21      5.79 o
   5   5  14        0.88        0.83      4.22 o
   7   5  14        6.44        2.91      9.19 o
  -6   6  14        4.31        4.86     11.31 o
  -4   6  14       73.99       69.56     11.78 o
  -2   6  14        0.04        9.36     13.04 o
   0   6  14       71.13       87.84     10.08 o
   2   6  14       23.77       26.31      5.70 o
   4   6  14       54.33       48.33      7.13 o
   6   6  14        7.67       -4.06      9.08 o
 -11   1  15        3.03        3.82      7.92 o
  -9   1  15       99.42       88.71      5.85 o
  -7   1  15        2.24        6.88      3.58 o
  -5   1  15        2.22        4.23      3.47 o
  -3   1  15       60.10       50.24      3.88 o
  -1   1  15        9.01        7.67      2.78 o
   1   1  15       15.67        8.87      3.25 o
   3   1  15       15.00       11.95      2.88 o
   5   1  15        2.19        4.06      4.57 o
   7   1  15       19.10       22.32      6.20 o
   9   1  15        0.31        0.24      4.33 o
  11   1  15        0.73        1.11      6.15 o
 -10   2  15       35.19       35.67      7.22 o
  -8   2  15       41.89       36.85      6.09 o
  -6   2  15       12.86        8.65      4.19 o
  -4   2  15        2.95       -1.00      5.31 o
  -2   2  15       53.67       55.33      4.72 o
   0   2  15       54.19       51.05      3.38 o
   2   2  15       46.61       45.37      4.22 o
   4   2  15       46.21       44.00      6.60 o
   6   2  15        0.09       -4.63      5.20 o
   8   2  15       72.77       77.71      6.66 o
  10   2  15        0.52        4.66      7.67 o
  -9   3  15       78.48       77.55      8.92 o
  -7   3  15      108.18      114.48     12.39 o
  -5   3  15       44.29       27.83      6.34 o
  -3   3  15      122.16      137.50      6.57 o
  -1   3  15        9.22       17.85      4.96 o
   1   3  15      194.52      210.33      6.86 o
   3   3  15        5.28        6.49      3.37 o
   5   3  15       87.04       74.35      7.35 o
   7   3  15        6.59       -2.54      5.69 o
   9   3  15       22.13       17.63      5.23 o
  -8   4  15        6.94       -0.27      7.22 o
  -6   4  15      165.32      163.41      8.98 o
  -4   4  15       15.87        8.90      5.81 o
  -2   4  15       68.66       73.51      7.68 o
   0   4  15       69.85       72.12      6.59 o
   2   4  15       27.68       38.21      4.41 o
   4   4  15       55.48       47.55      6.83 o
   6   4  15        3.89        2.33      4.49 o
   8   4  15        9.07        5.00      4.53 o
  -7   5  15       72.98       61.33     11.35 o
  -5   5  15       52.22       39.83      8.89 o
  -3   5  15      142.77      162.92     16.77 o
  -1   5  15        3.70        3.18      5.49 o
   1   5  15      123.94      117.22     12.60 o
   3   5  15       14.75       16.20      5.82 o
   5   5  15       68.60       70.71      6.78 o
   7   5  15        3.12        5.14      7.71 o
  -2   6  15        0.10        1.15      9.99 o
   0   6  15       21.30       18.31     13.85 o
   2   6  15       17.25       25.43      9.93 o
 -10   0  16       35.56       31.02      8.22 o
  -8   0  16      189.97      187.15     10.47 o
  -6   0  16       32.52       36.34      7.70 o
  -4   0  16      117.45      106.07      7.96 o
  -2   0  16       36.76       31.84      5.04 o
   0   0  16      141.83      133.31     11.47 o
   2   0  16       68.55       60.20      6.67 o
   4   0  16       17.08       12.92     19.64 o
   6   0  16       53.15       58.41     16.32 o
   8   0  16        6.59       11.27      6.21 o
  10   0  16       25.30       28.71     29.12 o
  -9   1  16       21.10        3.69      5.52 o
  -7   1  16       91.79       97.89      6.19 o
  -5   1  16       31.03       22.87      3.74 o
  -3   1  16        5.21        3.93      3.05 o
  -1   1  16       82.82       80.34      3.67 o
   1   1  16        1.34        5.59      3.75 o
   3   1  16       52.58       68.34      5.97 o
   5   1  16        7.80        2.34      5.71 o
   7   1  16       13.78       15.74      5.35 o
   9   1  16       17.83       13.93     11.94 o
 -10   2  16        0.31       -7.24      7.24 o
  -8   2  16       80.18       79.04      8.61 o
  -6   2  16       16.56       11.95      7.26 o
  -4   2  16      113.97      109.34      7.25 o
  -2   2  16       26.38       23.74      3.57 o
   0   2  16       38.17       38.72      4.43 o
   2   2  16       57.76       51.25      4.82 o
   4   2  16       18.12       16.80      4.69 o
   6   2  16       20.88       29.13      6.76 o
   8   2  16        0.68       -6.34      6.34 o
  -9   3  16        7.71        0.27      7.28 o
  -7   3  16        1.52       -6.13      6.44 o
  -5   3  16       56.81       64.37      9.49 o
  -3   3  16        5.51       10.41      3.96 o
  -1   3  16       23.21       28.91      5.91 o
   1   3  16        3.48        5.63      4.16 o
   3   3  16       28.11       24.39      3.90 o
   5   3  16        5.22        4.33      4.43 o
   7   3  16        5.43       -1.36      6.88 o
  -6   4  16       12.43        8.37      7.61 o
  -4   4  16        2.07       -2.71      6.41 o
  -2   4  16        8.42        1.58      7.79 o
   0   4  16        3.35        1.73      6.26 o
   2   4  16        8.54        4.18      4.93 o
   4   4  16       14.02       10.45      6.95 o
   6   4  16        8.98       10.95      6.53 o
  -5   5  16        4.41      -12.32     18.21 o
  -3   5  16       31.45       19.05      8.42 o
  -1   5  16       18.81       17.06     13.34 o
   1   5  16        7.41        2.94      8.81 o
   3   5  16       56.94       78.84     10.66 o
  -9   1  17       63.64       43.97      7.50 o
  -7   1  17        0.01       -6.53      7.74 o
  -5   1  17       59.47       58.62      8.32 o
  -3   1  17        0.56        2.10      4.84 o
  -1   1  17        0.82       -2.88      5.25 o
   1   1  17        5.72        4.51      4.62 o
   3   1  17        0.18       -5.56      5.56 o
   5   1  17        4.01        2.04      5.53 o
   7   1  17        1.73       10.39      8.52 o
  -8   2  17       13.28       21.60      9.42 o
  -6   2  17       57.99       59.77      7.41 o
  -4   2  17        9.18        3.08      5.85 o
  -2   2  17       33.62       34.15      7.52 o
   0   2  17        9.41       10.48      4.29 o
   2   2  17       60.04       58.36      7.44 o
   4   2  17       12.20       21.13      9.38 o
   6   2  17       11.94       17.82     10.30 o
   8   2  17       15.66       15.25      7.23 o
  -7   3  17       14.64       19.21     15.22 o
  -5   3  17       38.61       32.90      9.21 o
  -3   3  17        4.60        0.87      8.12 o
  -1   3  17       19.19        9.91      9.96 o
   1   3  17       15.72       11.80      5.23 o
   3   3  17       10.09       19.89      4.67 o
   5   3  17       26.11       12.20      9.26 o
  -4   4  17       10.37        2.61      8.56 o
  -2   4  17      106.82       86.27     12.56 o
   0   4  17       38.24       52.88      8.20 o
   2   4  17       27.94       25.96     10.82 o
   4   4  17       63.86       66.17      9.94 o
  -6   0  18       66.53       72.06     11.74 o
  -4   0  18       53.69       63.16     15.69 o
  -2   0  18       16.17       15.54      5.54 o
   0   0  18       17.71       20.37      7.41 o
   2   0  18        0.61        1.54      7.09 o
   4   0  18       20.31       23.67     10.52 o
   6   0  18        1.88        4.54      6.93 o
  -7   1  18       57.40       38.52     11.73 o
  -5   1  18       65.60       61.11     13.17 o
  -3   1  18       22.25       22.19      5.74 o
  -1   1  18       70.20       62.90      4.79 o
   1   1  18        0.76       -0.21      6.52 o
   3   1  18       49.52       50.94      6.07 o
   5   1  18        6.76       16.56      7.92 o
  -6   2  18        8.89       -1.44     11.19 o
  -4   2  18       26.03       10.93      8.50 o
  -2   2  18       11.46        2.82      7.10 o
   0   2  18       49.49       58.44      9.58 o
   2   2  18        0.42       -2.01      7.60 o
   4   2  18       30.42       31.24      7.66 o
  -3   3  18       12.18        9.75      9.33 o
  -1   3  18       33.33       19.56      9.69 o
   1   3  18       13.33       10.95      8.90 o
   3   3  18       12.01        3.04      7.62 o
  -3   1  19        2.20        8.43     11.58 o
  -1   1  19        4.37        3.87      6.57 o
   1   1  19        1.05        4.22      5.55 o
   3   1  19        4.80       -0.72      7.80 o
 
